# Supplementary material for: Single-cell Transcriptomics Uncovers the Tumor Microenvironment and Collagen-CD44 Axis in HIV Positive Cervical Squamous Cell Carcinoma
Source: J Cancer. 2026 Jul 13;17(7):1346–61. doi: 10.7150/jca.134138 (PMC13410425; doi:10.7150/jca.134138)
Supplement: Supplementary file 2 — Supplementary tables. [file jcav17p1346s2.xlsx]

## Sheet: Table S1
Supplementary Table 1. The Clinical and pathological characteristics of enrolled CSCC patients.
Samples	HIV1	HIV2	HIV3	CON1		CON2	CON3
Age (years)	44	62	41	48		50	51
HPV genotype	16	52/59	35	16		16/33	16
FIGO stage	IB1	IIB	IB3	IB1		IB1	IB1
Pathological type	Squamous cell carcinoma
HIV Status	HIV+				HIV-
Duration of HIV infection (years)	19	3	9
CD4 count (cells/μl)	740.36	165.16	328
HIV RNA (copies/μl)	<20	82	<20
Duration of ART (years)	19	3	9

## Sheet: Table S2
Supplementary Table 2. Cell numbers of each cell types used in analysis after quality control
Cell type	HIV+	HIV-	HIVA1	HIVA2	HIVA3	CONB1	CONB2	CONB3	All Sample
Epithelial cells	6084	12584	1573	1903	2608	5867	1190	5527	18668
NK/T cells	6696	2605	1404	1079	4213	1611	649	345	9301
Fibroblasts	2685	1143	1889	243	553	69	1072	2	3828
Myeloid cells	3751	414	828	1516	1407	103	219	92	4165
Neutrophils	1486	946	130	687	669	64	794	88	2432
Endothelial cells	822	1355	221	176	425	38	1310	7	2177
Smooth muscle cells	1391	1060	651	133	607	43	1011	6	2451
Plasma cells	1270	209	80	630	560	107	75	27	1479
B cells	1272	46	461	82	729	16	18	12	1318
Mast cells	343	111	96	189	58	27	70	14	454
Total number	25800	20473	7333	6638	11829	7945	6408	6120	46273

## Sheet: Table S3
Supplementary Table 3. Differentially expressed genes of 7 clusters in epithelial cells
	p_val	avg_log2FC	pct.1	pct.2	p_val_adj	cluster	gene
PI3	0	3.2505	0.75	0.265	0	0	PI3
MMP1	0	2.97353	0.488	0.107	0	0	MMP1
SLURP2	0	2.54437	0.752	0.256	0	0	SLURP2
SPRR1B	0	2.50709	0.673	0.213	0	0	SPRR1B
GJB2	0	2.303	0.691	0.35	0	0	GJB2
LY6D	0	2.23054	0.878	0.677	0	0	LY6D
MMP10	0	2.09243	0.275	0.052	0	0	MMP10
SERPINB3	0	2.09048	0.887	0.665	0	0	SERPINB3
GJB6	0	2.07636	0.556	0.108	0	0	GJB6
KRT16	0	2.06431	0.826	0.471	0	0	KRT16
SERPINB13	0	2.03702	0.822	0.516	0	0	SERPINB13
KRT1	0	1.98192	0.324	0.053	0	0	KRT1
KRT14	0	1.97013	0.793	0.32	0	0	KRT14
KRT6B	0	1.94738	0.582	0.274	0	0	KRT6B
ERO1A	0	1.86622	0.77	0.647	0	0	ERO1A
GJA1	0	1.85778	0.598	0.272	0	0	GJA1
S100A9	0	1.85564	0.952	0.81	0	0	S100A9
NDUFA4L2	0	1.79559	0.769	0.565	0	0	NDUFA4L2
KRT6A	0	1.76651	0.958	0.847	0	0	KRT6A
ACKR3	0	1.71486	0.539	0.25	0	0	ACKR3
CSTA	0	1.69018	0.913	0.803	0	0	CSTA
C10orf99	0	1.68426	0.611	0.153	0	0	C10orf99
RHCG	0	1.64173	0.555	0.219	0	0	RHCG
S100A8	0	1.63965	0.909	0.572	0	0	S100A8
RAC1	0	1.61972	0.945	0.902	0	0	RAC1
CSTB	0	1.57822	0.981	0.948	0	0	CSTB
SERPINB4	0	1.57805	0.756	0.577	0	0	SERPINB4
IVL	0	1.56383	0.256	0.042	0	0	IVL
GPNMB	0	1.56082	0.667	0.278	0	0	GPNMB
PERP	0	1.5424	0.974	0.949	0	0	PERP
TMEM45A	0	1.51897	0.685	0.493	0	0	TMEM45A
GLTP	0	1.47854	0.724	0.566	0	0	GLTP
SERPINB5	0	1.44999	0.787	0.6	0	0	SERPINB5
LDHA	0	1.44253	0.885	0.817	0	0	LDHA
SDC1	0	1.4284	0.869	0.735	0	0	SDC1
DSG3	0	1.42776	0.839	0.563	0	0	DSG3
SERPINB1	0	1.41737	0.813	0.735	0	0	SERPINB1
CRABP2	0	1.3831	0.746	0.475	0	0	CRABP2
PYGL	0	1.36982	0.667	0.364	0	0	PYGL
FAM83A	0	1.35979	0.633	0.369	0	0	FAM83A
DEFB1	0	1.33688	0.661	0.382	0	0	DEFB1
NDRG1	0	1.31501	0.831	0.804	0	0	NDRG1
ATP1B3	0	1.31318	0.822	0.82	0	0	ATP1B3
CTSC	0	1.30005	0.685	0.534	0	0	CTSC
CA2	0	1.29911	0.738	0.536	0	0	CA2
APOL1	0	1.2944	0.72	0.512	0	0	APOL1
DSC2	0	1.29293	0.711	0.516	0	0	DSC2
MMP7	0	1.29223	0.533	0.18	0	0	MMP7
MALL	0	1.28224	0.715	0.425	0	0	MALL
CTSD	0	1.28041	0.849	0.767	0	0	CTSD
SFN	0	1.2492	0.935	0.897	0	0	SFN
ID1	0	1.23634	0.828	0.699	0	0	ID1
CLCA2	0	1.23342	0.599	0.223	0	0	CLCA2
MMP13	0	1.1663	0.323	0.084	0	0	MMP13
DSC3	0	1.16571	0.806	0.607	0	0	DSC3
ATP1B1	0	1.15039	0.804	0.729	0	0	ATP1B1
CEACAM5	0	1.13642	0.37	0.087	0	0	CEACAM5
DUOX2	0	1.11608	0.441	0.166	0	0	DUOX2
BAIAP2L2	0	1.10468	0.496	0.142	0	0	BAIAP2L2
MPZL2	0	1.09456	0.759	0.606	0	0	MPZL2
FERMT1	0	1.09108	0.517	0.282	0	0	FERMT1
S100A2	0	1.08887	0.961	0.932	0	0	S100A2
RAB38	0	1.08291	0.582	0.243	0	0	RAB38
DUOXA2	0	1.05313	0.306	0.078	0	0	DUOXA2
ECM1	0	1.02199	0.628	0.274	0	0	ECM1
ARL4A	0	1.01441	0.6	0.408	0	0	ARL4A
KRT5	0	1.01175	0.918	0.882	0	0	KRT5
PDZK1IP1	0	1.00789	0.703	0.544	0	0	PDZK1IP1
SH3BGRL3	0	1.00481	0.91	0.851	0	0	SH3BGRL3
PGAM1	0	0.999785	0.818	0.713	0	0	PGAM1
AHNAK2	0	0.999685	0.579	0.33	0	0	AHNAK2
KRT13	0	0.993728	0.726	0.377	0	0	KRT13
EIF4EBP1	0	0.993079	0.649	0.438	0	0	EIF4EBP1
KDELR2	0	0.98467	0.751	0.595	0	0	KDELR2
RHOC	0	0.950578	0.759	0.61	0	0	RHOC
CD44	0	0.930465	0.735	0.629	0	0	CD44
CIB1	0	0.919727	0.814	0.779	0	0	CIB1
CFD	0	0.898871	0.469	0.226	0	0	CFD
CALM1	0	0.88877	0.91	0.883	0	0	CALM1
CAPG	0	0.888646	0.718	0.548	0	0	CAPG
CD9	0	0.869821	0.886	0.887	0	0	CD9
KRT19	0	0.867912	0.931	0.912	0	0	KRT19
TMEM54	0	0.865165	0.737	0.609	0	0	TMEM54
JUP	0	0.863336	0.858	0.806	0	0	JUP
LURAP1L	0	0.853193	0.425	0.15	0	0	LURAP1L
SERPINB7	0	0.832597	0.255	0.057	0	0	SERPINB7
SYPL1	0	0.825045	0.706	0.576	0	0	SYPL1
GABRP	0	0.814461	0.447	0.127	0	0	GABRP
SEPTIN7	0	0.813778	0.793	0.735	0	0	SEPTIN7
IGFL2-AS1	0	0.810362	0.428	0.143	0	0	IGFL2-AS1
P4HB	0	0.782257	0.797	0.742	0	0	P4HB
PKP3	0	0.781378	0.59	0.401	0	0	PKP3
HM13	0	0.780132	0.701	0.546	0	0	HM13
SERINC2	0	0.775158	0.763	0.644	0	0	SERINC2
SELENOW	0	0.761966	0.845	0.807	0	0	SELENOW
FXYD3	0	0.760297	0.932	0.912	0	0	FXYD3
LAMP2	0	0.757254	0.72	0.602	0	0	LAMP2
AC100801.1	0	0.740012	0.367	0.106	0	0	AC100801.1
TMBIM1	0	0.733654	0.56	0.336	0	0	TMBIM1
RPL39	0	0.73061	0.978	0.953	0	0	RPL39
YWHAQ	0	0.726947	0.833	0.82	0	0	YWHAQ
ANO1	0	0.698391	0.412	0.13	0	0	ANO1
ACTG1	0	0.697597	0.97	0.951	0	0	ACTG1
PKM	0	0.684969	0.88	0.884	0	0	PKM
ANXA2	0	0.683242	0.96	0.952	0	0	ANXA2
ARPC2	0	0.669279	0.869	0.835	0	0	ARPC2
TKTL1	0	0.653447	0.325	0.069	0	0	TKTL1
TTC9	0	0.606745	0.387	0.145	0	0	TTC9
PNMA5	0	0.604068	0.325	0.066	0	0	PNMA5
ACTB	0	0.602317	0.989	0.973	0	0	ACTB
TGM5	0	0.598534	0.229	0.033	0	0	TGM5
S100A11	0	0.596367	0.991	0.973	0	0	S100A11
KLC3	0	0.593932	0.364	0.142	0	0	KLC3
NLRP2	0	0.443	0.239	0.044	0	0	NLRP2
CEACAM7	6.86978e-308	1.04168	0.235	0.048	2.0327e-303	0	CEACAM7
GIPC1	4.60208e-303	0.693087	0.67	0.498	1.36171e-298	0	GIPC1
IGFBP3	8.02383e-303	1.69231	0.676	0.501	2.37417e-298	0	IGFBP3
KLK11	6.98095e-301	0.890732	0.463	0.245	2.06559e-296	0	KLK11
GPX2	6.87934e-298	0.993819	0.475	0.251	2.03553e-293	0	GPX2
DHRS9	3.30429e-297	0.777988	0.202	0.034	9.77706e-293	0	DHRS9
PKP1	3.63182e-297	0.854019	0.668	0.495	1.07462e-292	0	PKP1
KLK10	4.01963e-297	1.14083	0.414	0.193	1.18937e-292	0	KLK10
ARF6	1.49439e-295	0.724286	0.756	0.678	4.42174e-291	0	ARF6
TMPRSS11E	2.33164e-295	0.790369	0.277	0.075	6.89908e-291	0	TMPRSS11E
UNC5B-AS1	9.04387e-294	1.23392	0.415	0.196	2.67599e-289	0	UNC5B-AS1
POLD4	7.15996e-292	0.745886	0.611	0.457	2.11856e-287	0	POLD4
PLBD1	1.30041e-291	0.720237	0.547	0.339	3.84779e-287	0	PLBD1
RHOV	1.14831e-283	0.948743	0.684	0.559	3.39774e-279	0	RHOV
DSP	2.30608e-279	0.69981	0.901	0.886	6.82347e-275	0	DSP
TMED10	2.92728e-278	0.691411	0.784	0.735	8.66153e-274	0	TMED10
SULT2B1	1.1844e-277	0.968763	0.321	0.119	3.50452e-273	0	SULT2B1
NUPR1	1.54669e-276	1.39244	0.809	0.762	4.5765e-272	0	NUPR1
LGALS3	9.06061e-272	0.51382	0.926	0.906	2.68094e-267	0	LGALS3
SLC2A1	3.9945e-270	1.26425	0.715	0.629	1.18193e-265	0	SLC2A1
SLC6A8	1.35806e-262	1.25145	0.585	0.429	4.01836e-258	0	SLC6A8
EXOC3	4.51127e-261	0.756434	0.479	0.289	1.33484e-256	0	EXOC3
NOSIP	4.59339e-261	0.687048	0.591	0.418	1.35914e-256	0	NOSIP
EGLN3	5.03873e-261	1.32986	0.674	0.559	1.49091e-256	0	EGLN3
IL36G	6.41328e-260	1.28036	0.225	0.056	1.89763e-255	0	IL36G
LY6E	8.18009e-258	0.84728	0.82	0.814	2.42041e-253	0	LY6E
RAB11A	9.05594e-257	0.673368	0.744	0.696	2.67956e-252	0	RAB11A
S100A10	3.82221e-252	0.55812	0.968	0.953	1.13095e-247	0	S100A10
TMPRSS11D	7.82075e-250	0.802393	0.377	0.161	2.31408e-245	0	TMPRSS11D
EHD2	2.30494e-248	0.610593	0.408	0.214	6.82009e-244	0	EHD2
NOP10	1.16016e-245	0.565839	0.818	0.773	3.43281e-241	0	NOP10
SDCBP2	6.10203e-245	0.717298	0.564	0.396	1.80553e-240	0	SDCBP2
CD59	1.43686e-244	0.766556	0.85	0.784	4.25151e-240	0	CD59
TRIM29	1.50913e-243	0.72029	0.721	0.633	4.46537e-239	0	TRIM29
MROH2A	1.2475e-242	0.443685	0.211	0.052	3.69124e-238	0	MROH2A
CD24	4.64977e-240	0.602657	0.769	0.605	1.37582e-235	0	CD24
C4orf3	6.22331e-240	0.753155	0.796	0.752	1.84141e-235	0	C4orf3
VAMP8	5.6624e-238	0.61959	0.788	0.766	1.67545e-233	0	VAMP8
VSNL1	1.79929e-235	0.600095	0.396	0.195	5.32393e-231	0	VSNL1
LSR	3.39314e-233	0.575936	0.805	0.75	1.004e-228	0	LSR
IL1RN	5.41779e-226	1.1197	0.478	0.285	1.60307e-221	0	IL1RN
AP2S1	8.06062e-226	0.623236	0.758	0.732	2.38506e-221	0	AP2S1
C19orf33	1.54952e-225	0.475372	0.868	0.825	4.58487e-221	0	C19orf33
ANGPTL4	8.27447e-225	1.15043	0.471	0.291	2.44833e-220	0	ANGPTL4
SH3GLB1	4.13736e-224	0.647539	0.649	0.529	1.2242e-219	0	SH3GLB1
DDIT4	3.45431e-223	1.15427	0.684	0.567	1.0221e-218	0	DDIT4
CTHRC1	1.83108e-222	0.852939	0.463	0.289	5.41799e-218	0	CTHRC1
GPR68	2.41011e-221	0.522433	0.286	0.114	7.13128e-217	0	GPR68
SERPINB6	5.90519e-221	0.746364	0.691	0.639	1.74729e-216	0	SERPINB6
TCN1	7.07251e-221	0.379815	0.277	0.095	2.09269e-216	0	TCN1
UBA6	3.2884e-220	0.828698	0.67	0.593	9.73005e-216	0	UBA6
MAD1L1	2.02388e-219	0.683408	0.406	0.218	5.98847e-215	0	MAD1L1
AC036176.3	9.73885e-218	0.655644	0.321	0.143	2.88163e-213	0	AC036176.3
PLS3	9.99858e-217	0.636145	0.697	0.595	2.95848e-212	0	PLS3
RRAS	1.92576e-216	0.757416	0.582	0.471	5.69812e-212	0	RRAS
AQP3	2.80793e-216	1.24216	0.756	0.72	8.30839e-212	0	AQP3
PDLIM1	3.32047e-216	0.693065	0.797	0.786	9.82494e-212	0	PDLIM1
WDR72	2.04515e-213	0.599483	0.412	0.237	6.0514e-209	0	WDR72
CEACAM6	9.3792e-212	0.740739	0.333	0.147	2.77521e-207	0	CEACAM6
MUC4	3.21955e-210	0.757166	0.711	0.612	9.52633e-206	0	MUC4
B4GALT4	3.80836e-210	0.685868	0.457	0.293	1.12686e-205	0	B4GALT4
S100P	5.37287e-209	0.643094	0.643	0.472	1.58978e-204	0	S100P
SQLE	1.12655e-208	0.87178	0.546	0.401	3.33335e-204	0	SQLE
SPINT2	2.17963e-208	0.380075	0.891	0.887	6.4493e-204	0	SPINT2
EIF4G2	5.42397e-207	0.56889	0.813	0.79	1.6049e-202	0	EIF4G2
GAPDH	7.51186e-206	0.569826	0.961	0.938	2.22268e-201	0	GAPDH
DYNLT3	1.00184e-204	0.708852	0.545	0.414	2.96433e-200	0	DYNLT3
TGM1	1.7377e-204	0.816126	0.234	0.081	5.14168e-200	0	TGM1
DNAJB2	8.40177e-203	0.575177	0.398	0.228	2.486e-198	0	DNAJB2
KLHDC7B	1.39663e-201	1.00173	0.569	0.432	4.13248e-197	0	KLHDC7B
CTSL	1.97338e-198	0.545994	0.293	0.123	5.83902e-194	0	CTSL
DYNLL1	2.66546e-197	0.475129	0.92	0.907	7.88683e-193	0	DYNLL1
CTNND1	4.86242e-197	0.635597	0.767	0.753	1.43874e-192	0	CTNND1
TMEM45B	6.30117e-197	0.41719	0.227	0.077	1.86445e-192	0	TMEM45B
WFDC5	1.01683e-194	0.380319	0.178	0.045	3.0087e-190	0	WFDC5
LMO2	1.19899e-193	0.615075	0.295	0.131	3.5477e-189	0	LMO2
TMPRSS4	1.52664e-191	0.681281	0.569	0.443	4.51718e-187	0	TMPRSS4
CAV2	2.30545e-191	0.699618	0.604	0.516	6.82158e-187	0	CAV2
B3GNT8	1.90213e-190	0.450037	0.229	0.079	5.62822e-186	0	B3GNT8
LGALS3BP	9.59191e-190	0.75804	0.697	0.678	2.83815e-185	0	LGALS3BP
FXYD5	1.08948e-188	0.371677	0.74	0.616	3.22366e-184	0	FXYD5
CERS3	4.56757e-188	0.383693	0.251	0.091	1.3515e-183	0	CERS3
VSIR	1.0225e-186	0.582857	0.442	0.289	3.02546e-182	0	VSIR
CCDC3	2.09874e-186	0.387254	0.225	0.076	6.20996e-182	0	CCDC3
NUCB1	2.45828e-186	0.577098	0.603	0.505	7.2738e-182	0	NUCB1
CEACAM1	1.29709e-184	1.0548	0.43	0.281	3.83797e-180	0	CEACAM1
CYP2S1	1.40641e-182	0.429915	0.33	0.153	4.16143e-178	0	CYP2S1
CAPZA1	3.78545e-181	0.542762	0.676	0.596	1.12008e-176	0	CAPZA1
FGFBP1	4.30243e-181	1.0198	0.444	0.266	1.27304e-176	0	FGFBP1
MARCKS	4.6682e-181	0.539627	0.85	0.811	1.38127e-176	0	MARCKS
FAM162A	7.27252e-181	0.780099	0.754	0.712	2.15187e-176	0	FAM162A
SEMA4B	3.14697e-180	0.642853	0.626	0.533	9.31157e-176	0	SEMA4B
NEAT1	1.25192e-179	0.573937	0.914	0.969	3.70431e-175	0	NEAT1
PGK1	6.11515e-176	0.791852	0.821	0.793	1.80941e-171	0	PGK1
ADH7	6.91655e-176	0.527714	0.228	0.082	2.04654e-171	0	ADH7
KTN1	1.11044e-174	0.51013	0.863	0.882	3.28568e-170	0	KTN1
PSMA1	7.68858e-173	0.587633	0.681	0.647	2.27498e-168	0	PSMA1
SAMD9	2.13435e-171	0.711541	0.475	0.319	6.31534e-167	0	SAMD9
AHNAK	1.05559e-168	0.523254	0.768	0.727	3.12338e-164	0	AHNAK
ITM2B	4.631e-168	0.423371	0.905	0.901	1.37027e-163	0	ITM2B
HAS3	1.66331e-167	0.880383	0.343	0.192	4.92157e-163	0	HAS3
RAB10	2.78797e-166	0.457789	0.787	0.775	8.24933e-162	0	RAB10
ARPC3	3.60691e-165	0.396853	0.888	0.861	1.06725e-160	0	ARPC3
FRMD6	4.84938e-165	0.582117	0.591	0.464	1.43488e-160	0	FRMD6
IFI27	8.06364e-164	0.514807	0.894	0.794	2.38595e-159	0	IFI27
CYB5R1	1.13416e-163	0.579451	0.568	0.442	3.35588e-159	0	CYB5R1
CST3	1.41547e-163	0.519213	0.899	0.856	4.18824e-159	0	CST3
ABCA13	6.99792e-163	0.256065	0.263	0.106	2.07061e-158	0	ABCA13
SEC61G	7.63345e-163	0.504226	0.852	0.841	2.25866e-158	0	SEC61G
PGRMC1	1.13139e-161	0.585574	0.659	0.617	3.34768e-157	0	PGRMC1
ZDHHC13	1.24333e-161	0.472307	0.367	0.209	3.67889e-157	0	ZDHHC13
FSCN1	1.53531e-161	0.664823	0.634	0.559	4.54283e-157	0	FSCN1
CAPN2	2.11755e-161	0.516085	0.666	0.582	6.26562e-157	0	CAPN2
HERC6	2.16644e-160	0.512823	0.302	0.151	6.41029e-156	0	HERC6
HEPHL1	1.02131e-159	0.725815	0.145	0.036	3.02197e-155	0	HEPHL1
IGFBP6	3.56207e-159	0.930349	0.386	0.237	1.05398e-154	0	IGFBP6
KCNK6	3.58529e-159	0.491419	0.424	0.263	1.06085e-154	0	KCNK6
GSKIP	4.58755e-158	0.502715	0.4	0.255	1.35741e-153	0	GSKIP
IRF7	1.92149e-157	0.499818	0.357	0.207	5.68551e-153	0	IRF7
WNT2B	6.70007e-157	0.385248	0.279	0.129	1.98248e-152	0	WNT2B
CLDN8	6.72094e-157	0.292746	0.141	0.034	1.98866e-152	0	CLDN8
MMP12	4.0495e-156	0.952	0.138	0.033	1.19821e-151	0	MMP12
NECTIN1	2.73436e-154	0.511219	0.527	0.404	8.09071e-150	0	NECTIN1
ALOX15B	3.36251e-153	0.256044	0.149	0.04	9.94932e-149	0	ALOX15B
RHBDL2	5.93226e-153	0.485453	0.443	0.295	1.7553e-148	0	RHBDL2
LINC00520	2.24255e-152	0.563849	0.142	0.036	6.63549e-148	0	LINC00520
CLCA4	3.95679e-152	0.743784	0.228	0.09	1.17077e-147	0	CLCA4
FKBP1A	5.74334e-152	0.575222	0.675	0.654	1.6994e-147	0	FKBP1A
IFI44L	2.50765e-151	0.675479	0.386	0.245	7.41989e-147	0	IFI44L
VEGFA	3.5087e-150	0.962654	0.678	0.614	1.03819e-145	0	VEGFA
CDK2AP1	1.83181e-148	0.601334	0.606	0.557	5.42014e-144	0	CDK2AP1
IFI27L2	3.01151e-148	0.55277	0.642	0.589	8.91076e-144	0	IFI27L2
ATP5MPL	3.04281e-146	0.510508	0.799	0.803	9.00336e-142	0	ATP5MPL
FZD6	8.23643e-146	0.617426	0.472	0.359	2.43708e-141	0	FZD6
PRSS3	5.24352e-145	0.348618	0.118	0.025	1.5515e-140	0	PRSS3
CAP1	4.72831e-143	0.592378	0.695	0.679	1.39906e-138	0	CAP1
PRNP	5.5434e-143	0.524361	0.612	0.529	1.64024e-138	0	PRNP
HS3ST1	1.03127e-141	0.429316	0.259	0.121	3.05144e-137	0	HS3ST1
TCIM	1.61029e-141	0.914179	0.639	0.545	4.76469e-137	0	TCIM
DAAM1	1.97747e-141	0.637679	0.64	0.581	5.85114e-137	0	DAAM1
ALDH3B2	5.80584e-141	0.300198	0.172	0.058	1.71789e-136	0	ALDH3B2
PLA2R1	5.86406e-141	0.372132	0.268	0.129	1.73512e-136	0	PLA2R1
RNF187	2.38736e-140	0.567746	0.512	0.413	7.06396e-136	0	RNF187
TYMP	2.55976e-139	0.501151	0.832	0.78	7.57407e-135	0	TYMP
PSMC6	6.02286e-139	0.525033	0.653	0.619	1.7821e-134	0	PSMC6
S100A16	4.66639e-138	0.457727	0.851	0.841	1.38074e-133	0	S100A16
MT1X	1.09662e-137	0.954224	0.822	0.8	3.2448e-133	0	MT1X
S100A6	1.39523e-137	0.405275	0.956	0.957	4.12834e-133	0	S100A6
CAPNS1	9.35254e-137	0.491568	0.746	0.735	2.76732e-132	0	CAPNS1
EHF	2.1158e-136	0.482812	0.583	0.455	6.26044e-132	0	EHF
GPC1	2.54741e-136	0.558435	0.509	0.413	7.53752e-132	0	GPC1
NECTIN4	2.69546e-136	0.597879	0.601	0.522	7.97561e-132	0	NECTIN4
IL2RG	1.11305e-135	0.279339	0.161	0.053	3.29341e-131	0	IL2RG
SQOR	2.1963e-135	0.548285	0.555	0.482	6.49863e-131	0	SQOR
RNH1	4.27316e-135	0.530762	0.627	0.586	1.26439e-130	0	RNH1
UBE2A	2.11536e-133	0.511389	0.643	0.606	6.25915e-129	0	UBE2A
KRCC1	8.31902e-133	0.41704	0.361	0.221	2.46151e-128	0	KRCC1
CLIC1	8.85663e-133	0.391103	0.867	0.858	2.62059e-128	0	CLIC1
P2RY1	9.0449e-133	0.473444	0.284	0.151	2.67629e-128	0	P2RY1
CNFN	1.12152e-132	0.946387	0.45	0.329	3.31846e-128	0	CNFN
XIST	2.16282e-132	0.490971	0.802	0.832	6.39956e-128	0	XIST
PSAP	7.34124e-132	0.461316	0.812	0.824	2.1722e-127	0	PSAP
HAS2	3.29948e-130	0.665274	0.221	0.096	9.76283e-126	0	HAS2
RNF141	4.02901e-130	0.485253	0.399	0.277	1.19215e-125	0	RNF141
LINC01133	8.01646e-130	0.582714	0.438	0.313	2.37199e-125	0	LINC01133
CD81	1.31248e-129	0.471524	0.641	0.574	3.88351e-125	0	CD81
SLC26A6	6.75933e-128	0.314302	0.179	0.068	2.00002e-123	0	SLC26A6
LAD1	6.61337e-127	0.496063	0.559	0.451	1.95683e-122	0	LAD1
BAALC	2.21517e-126	0.275816	0.128	0.036	6.55446e-122	0	BAALC
LAPTM4A	7.46647e-126	0.441605	0.805	0.801	2.20925e-121	0	LAPTM4A
RPL18	4.08155e-125	0.283078	0.959	0.945	1.20769e-120	0	RPL18
SPRR2D	2.72372e-124	1.03113	0.313	0.167	8.05923e-120	0	SPRR2D
ACTR10	2.67008e-123	0.494373	0.52	0.438	7.90051e-119	0	ACTR10
CD47	9.63807e-122	0.57091	0.74	0.738	2.85181e-117	0	CD47
PLSCR1	1.21423e-119	0.504986	0.771	0.756	3.59279e-115	0	PLSCR1
SLC38A5	2.08339e-119	0.473174	0.324	0.205	6.16453e-115	0	SLC38A5
MTSS1	3.6546e-119	0.520691	0.493	0.379	1.08136e-114	0	MTSS1
TOLLIP	8.92828e-119	0.386361	0.323	0.195	2.64179e-114	0	TOLLIP
PRDX5	2.55289e-117	0.427567	0.831	0.849	7.55375e-113	0	PRDX5
MBOAT2	2.23e-116	0.496749	0.442	0.323	6.59836e-112	0	MBOAT2
HK2	1.65381e-114	0.667954	0.405	0.289	4.89345e-110	0	HK2
F3	2.41081e-114	1.24643	0.499	0.404	7.13335e-110	0	F3
KRT6C	1.2283e-113	0.946782	0.204	0.09	3.63442e-109	0	KRT6C
TGFB1	1.72994e-113	0.542582	0.577	0.488	5.11871e-109	0	TGFB1
SRD5A3	8.62383e-112	0.46475	0.373	0.256	2.55171e-107	0	SRD5A3
HILPDA	6.44397e-111	1.02385	0.34	0.214	1.90671e-106	0	HILPDA
BCAP31	7.3701e-111	0.452758	0.716	0.723	2.18074e-106	0	BCAP31
CTSB	2.46336e-110	0.448833	0.821	0.831	7.28882e-106	0	CTSB
EN1	3.26807e-110	0.303272	0.18	0.075	9.66988e-106	0	EN1
LRP1	3.3104e-110	0.527436	0.486	0.399	9.79515e-106	0	LRP1
HR	7.93057e-110	0.333383	0.228	0.111	2.34658e-105	0	HR
ZNF185	4.46882e-109	0.497381	0.39	0.272	1.32228e-104	0	ZNF185
LSP1	4.99551e-109	0.340372	0.222	0.105	1.47812e-104	0	LSP1
SEPTIN2	3.42736e-108	0.44898	0.591	0.536	1.01412e-103	0	SEPTIN2
ZFP36L1	1.20117e-107	0.544153	0.841	0.863	3.55414e-103	0	ZFP36L1
UBE2F	2.83149e-105	0.403241	0.402	0.294	8.3781e-101	0	UBE2F
R3HDM4	3.09584e-104	0.41335	0.38	0.267	9.16028e-100	0	R3HDM4
BCKDHA	1.49753e-103	0.468806	0.422	0.326	4.43103e-99	0	BCKDHA
RYR1	1.64504e-103	0.389721	0.349	0.226	4.8675e-99	0	RYR1
CLDND1	8.02734e-103	0.533531	0.618	0.598	2.37521e-98	0	CLDND1
BNIP3L	1.64373e-102	0.675128	0.517	0.454	4.86363e-98	0	BNIP3L
MMP28	2.28802e-102	0.457489	0.456	0.352	6.77003e-98	0	MMP28
BGN	2.42899e-102	0.602969	0.351	0.239	7.18714e-98	0	BGN
KCTD11	3.02935e-102	0.420467	0.26	0.146	8.96353e-98	0	KCTD11
GRHL3	5.8488e-102	0.445338	0.266	0.147	1.7306e-97	0	GRHL3
ZNF414	6.11318e-102	0.35984	0.261	0.151	1.80883e-97	0	ZNF414
STEAP1	6.94132e-102	0.294301	0.219	0.11	2.05387e-97	0	STEAP1
TNNT1	2.41805e-101	0.531551	0.535	0.457	7.15476e-97	0	TNNT1
CD151	7.59428e-100	0.517095	0.641	0.64	2.24707e-95	0	CD151
PRSS8	2.59438e-99	0.582392	0.471	0.383	7.67652e-95	0	PRSS8
TINF2	2.75913e-99	0.444126	0.322	0.216	8.164e-95	0	TINF2
CDC42EP5	3.25353e-99	0.492012	0.44	0.345	9.62686e-95	0	CDC42EP5
MFSD4A	3.86264e-99	0.283953	0.159	0.065	1.14292e-94	0	MFSD4A
UQCR11	1.13909e-98	0.452034	0.763	0.798	3.37045e-94	0	UQCR11
SPCS2	6.05828e-98	0.399741	0.724	0.733	1.79259e-93	0	SPCS2
SPIN4	9.36581e-98	0.363014	0.21	0.106	2.77125e-93	0	SPIN4
ADM	3.7495e-97	1.02951	0.475	0.375	1.10944e-92	0	ADM
MX1	4.1082e-97	0.594891	0.445	0.358	1.21558e-92	0	MX1
MIR210HG	1.11089e-96	0.320303	0.211	0.107	3.28702e-92	0	MIR210HG
HOMER3	2.56895e-96	0.463465	0.432	0.34	7.60125e-92	0	HOMER3
NCF2	6.54458e-96	0.258234	0.136	0.05	1.93647e-91	0	NCF2
RPL36AL	8.03372e-96	0.331377	0.865	0.872	2.3771e-91	0	RPL36AL
IFI6	9.71224e-96	0.652518	0.715	0.683	2.87375e-91	0	IFI6
TMEM30B	3.36721e-95	0.50876	0.453	0.374	9.96323e-91	0	TMEM30B
LSM5	4.16201e-95	0.440906	0.705	0.708	1.2315e-90	0	LSM5
LAMP1	8.08815e-95	0.455855	0.644	0.641	2.3932e-90	0	LAMP1
CXADR	1.12327e-94	0.521591	0.639	0.617	3.32365e-90	0	CXADR
ENO2	3.668e-94	0.477405	0.26	0.157	1.08532e-89	0	ENO2
FKBP9	6.72541e-94	0.427309	0.359	0.255	1.98998e-89	0	FKBP9
FUT2	2.32483e-93	0.304905	0.292	0.177	6.87894e-89	0	FUT2
TMEM123	6.00946e-93	0.524802	0.626	0.62	1.77814e-88	0	TMEM123
MX2	3.66571e-92	0.393408	0.235	0.129	1.08465e-87	0	MX2
SOX15	4.96312e-92	0.442777	0.462	0.372	1.46854e-87	0	SOX15
IFI44	1.69773e-91	0.462503	0.367	0.269	5.02342e-87	0	IFI44
PTK6	5.29968e-91	0.256987	0.229	0.122	1.56812e-86	0	PTK6
SERPINB2	5.97885e-91	0.674157	0.319	0.19	1.76908e-86	0	SERPINB2
PPP1CA	4.8515e-90	0.439667	0.615	0.606	1.43551e-85	0	PPP1CA
ZNF385A	3.82056e-89	0.476462	0.437	0.356	1.13046e-84	0	ZNF385A
CMPK1	1.17813e-88	0.416122	0.575	0.53	3.48598e-84	0	CMPK1
COPZ2	1.28769e-88	0.493494	0.441	0.372	3.81014e-84	0	COPZ2
CALML3	2.70154e-88	0.722287	0.685	0.664	7.99357e-84	0	CALML3
GJB5	5.53207e-88	0.425703	0.343	0.246	1.63688e-83	0	GJB5
RHOG	1.47864e-87	0.425549	0.371	0.279	4.37513e-83	0	RHOG
C9orf16	4.18622e-87	0.445177	0.654	0.644	1.23866e-82	0	C9orf16
SLC1A5	1.30469e-86	0.61894	0.509	0.462	3.86045e-82	0	SLC1A5
ENO1	3.06966e-86	0.360114	0.909	0.899	9.08281e-82	0	ENO1
SPRR2A	6.71329e-86	1.13069	0.288	0.172	1.9864e-81	0	SPRR2A
OCIAD2	9.50817e-86	0.509574	0.61	0.62	2.81337e-81	0	OCIAD2
TECR	3.4666e-85	0.413391	0.663	0.665	1.02573e-80	0	TECR
GRN	7.42063e-85	0.405557	0.78	0.8	2.19569e-80	0	GRN
IFITM3	9.03846e-85	0.490606	0.869	0.864	2.67439e-80	0	IFITM3
IFNGR1	2.50553e-84	0.495955	0.544	0.503	7.41362e-80	0	IFNGR1
JUNB	4.71606e-84	0.328974	0.872	0.872	1.39543e-79	0	JUNB
SUB1	6.52219e-84	0.318617	0.855	0.859	1.92985e-79	0	SUB1
IFIT1	1.73091e-83	0.320221	0.175	0.082	5.1216e-79	0	IFIT1
DHRS1	4.10112e-83	0.387528	0.339	0.242	1.21348e-78	0	DHRS1
AKR1C2	7.43899e-83	0.59473	0.268	0.16	2.20112e-78	0	AKR1C2
ISG15	2.52951e-82	0.701131	0.762	0.763	7.48456e-78	0	ISG15
FAM43A	4.08691e-82	0.378652	0.245	0.142	1.20928e-77	0	FAM43A
SCP2	5.40891e-82	0.437346	0.654	0.669	1.60044e-77	0	SCP2
GARS	1.68956e-81	0.503669	0.423	0.345	4.99925e-77	0	GARS
BAK1	5.72004e-81	0.389806	0.364	0.277	1.6925e-76	0	BAK1
EIF6	9.63434e-81	0.444405	0.674	0.699	2.8507e-76	0	EIF6
JAG1	1.37793e-80	0.460196	0.432	0.347	4.07717e-76	0	JAG1
APOL2	1.44595e-80	0.439733	0.309	0.211	4.27841e-76	0	APOL2
TMEM238	2.99922e-80	0.449629	0.538	0.491	8.87438e-76	0	TMEM238
NDUFB1	1.26934e-79	0.409389	0.741	0.768	3.75586e-75	0	NDUFB1
ARHGDIA	1.3103e-79	0.427723	0.511	0.462	3.87704e-75	0	ARHGDIA
FABP5	1.47726e-79	0.664627	0.926	0.879	4.37105e-75	0	FABP5
ATP6V1F	3.96871e-79	0.384297	0.748	0.766	1.1743e-74	0	ATP6V1F
TPI1	4.47131e-79	0.304925	0.897	0.9	1.32302e-74	0	TPI1
DHRS7	1.33259e-78	0.453302	0.46	0.4	3.94299e-74	0	DHRS7
TUBA4A	1.45169e-78	0.63189	0.554	0.523	4.29542e-74	0	TUBA4A
RHBDF2	5.95726e-78	0.304675	0.262	0.163	1.76269e-73	0	RHBDF2
CDC42	7.88338e-78	0.297741	0.847	0.865	2.33261e-73	0	CDC42
F11R	2.54065e-77	0.409765	0.716	0.739	7.51753e-73	0	F11R
GSTP1	3.76612e-77	0.26489	0.954	0.938	1.11436e-72	0	GSTP1
SPINT1	3.82388e-77	0.401129	0.688	0.707	1.13145e-72	0	SPINT1
DUOXA1	1.76795e-76	0.315587	0.316	0.214	5.2312e-72	0	DUOXA1
GGPS1	2.96253e-76	0.318491	0.271	0.176	8.76582e-72	0	GGPS1
PTPN12	4.79146e-76	0.437149	0.556	0.527	1.41775e-71	0	PTPN12
RAC2	7.57169e-76	0.418985	0.278	0.186	2.24039e-71	0	RAC2
TMX1	9.24223e-76	0.431155	0.488	0.447	2.73468e-71	0	TMX1
VMP1	1.0526e-75	0.483291	0.832	0.874	3.11454e-71	0	VMP1
TMED2	1.74571e-75	0.392881	0.634	0.635	5.16539e-71	0	TMED2
TSPO	1.97366e-75	0.323878	0.842	0.853	5.83985e-71	0	TSPO
TMPRSS2	8.83507e-75	0.276203	0.215	0.117	2.61421e-70	0	TMPRSS2
TSPAN3	1.23963e-74	0.465236	0.526	0.494	3.66794e-70	0	TSPAN3
LRATD1	1.80861e-73	0.368016	0.394	0.301	5.35149e-69	0	LRATD1
SLC44A1	1.97821e-73	0.460722	0.474	0.428	5.85333e-69	0	SLC44A1
CAPNS2	2.83409e-73	0.285901	0.169	0.084	8.38578e-69	0	CAPNS2
RASIP1	1.94117e-72	0.40104	0.389	0.312	5.74372e-68	0	RASIP1
KLK13	2.95274e-72	0.330668	0.115	0.045	8.73685e-68	0	KLK13
ADAMTSL4	8.15504e-72	0.2697	0.189	0.1	2.413e-67	0	ADAMTSL4
PAX8-AS1	1.11926e-71	0.411328	0.425	0.355	3.31177e-67	0	PAX8-AS1
XIAP	8.08108e-71	0.36562	0.474	0.408	2.39111e-66	0	XIAP
BSG	1.40738e-70	0.361566	0.717	0.749	4.16431e-66	0	BSG
HOPX	1.68109e-70	0.33896	0.219	0.123	4.97419e-66	0	HOPX
WASL	2.69919e-70	0.506532	0.551	0.535	7.98665e-66	0	WASL
CD164	6.88838e-70	0.384212	0.659	0.672	2.0382e-65	0	CD164
FAR1	3.19636e-69	0.345724	0.378	0.291	9.4577e-65	0	FAR1
CD68	2.63886e-68	0.410317	0.322	0.237	7.80812e-64	0	CD68
TMEM59	6.266e-68	0.266303	0.818	0.813	1.85405e-63	0	TMEM59
CRIP1	6.94002e-68	0.527481	0.765	0.751	2.05348e-63	0	CRIP1
MAP3K6	4.23754e-67	0.284994	0.246	0.157	1.25385e-62	0	MAP3K6
LAMB3	2.28202e-66	0.884778	0.688	0.696	6.75226e-62	0	LAMB3
ARHGEF19	4.0074e-66	0.301945	0.25	0.165	1.18575e-61	0	ARHGEF19
CCZ1	6.13897e-66	0.389945	0.416	0.354	1.81646e-61	0	CCZ1
CLDN7	1.04522e-65	0.340204	0.796	0.778	3.09271e-61	0	CLDN7
LMO4	1.19157e-65	0.424167	0.477	0.417	3.52572e-61	0	LMO4
CNIH1	1.34021e-65	0.409269	0.486	0.454	3.96556e-61	0	CNIH1
OSTF1	3.82666e-65	0.367811	0.501	0.459	1.13227e-60	0	OSTF1
PSMA6	6.64449e-65	0.363833	0.743	0.764	1.96604e-60	0	PSMA6
IDH3G	1.19213e-64	0.408869	0.461	0.42	3.52739e-60	0	IDH3G
BEX3	2.65546e-64	0.420795	0.655	0.628	7.85726e-60	0	BEX3
DMKN	6.60889e-64	0.591392	0.584	0.575	1.95551e-59	0	DMKN
ST14	1.2252e-63	0.452749	0.548	0.522	3.62525e-59	0	ST14
GAA	2.0723e-63	0.381506	0.35	0.279	6.13174e-59	0	GAA
TMEM79	3.10611e-63	0.296466	0.225	0.138	9.19067e-59	0	TMEM79
RTN4	4.02411e-63	0.323594	0.787	0.825	1.19069e-58	0	RTN4
BTBD10	6.56039e-63	0.313246	0.324	0.239	1.94115e-58	0	BTBD10
NAPA	1.06501e-62	0.326919	0.468	0.41	3.15125e-58	0	NAPA
TSPAN6	1.29959e-62	0.349912	0.399	0.333	3.84535e-58	0	TSPAN6
UBE2M	1.49881e-62	0.390059	0.6	0.608	4.43483e-58	0	UBE2M
SDR16C5	1.50643e-62	0.425321	0.385	0.318	4.45736e-58	0	SDR16C5
PRRX2	1.65464e-62	0.324237	0.287	0.205	4.89591e-58	0	PRRX2
EPHB3	2.29813e-62	0.375865	0.285	0.201	6.79994e-58	0	EPHB3
HPRT1	4.43337e-62	0.425031	0.524	0.501	1.31179e-57	0	HPRT1
BMP2	6.97507e-62	0.802016	0.35	0.269	2.06385e-57	0	BMP2
CNIH4	2.10443e-61	0.361131	0.593	0.585	6.22679e-57	0	CNIH4
PSMD8	2.32015e-61	0.26882	0.734	0.753	6.8651e-57	0	PSMD8
GJB3	3.22982e-61	0.440713	0.506	0.472	9.55673e-57	0	GJB3
FAM50A	5.71165e-61	0.39993	0.501	0.479	1.69002e-56	0	FAM50A
IDO1	1.47992e-60	0.635161	0.569	0.496	4.37893e-56	0	IDO1
DRAM2	2.37137e-60	0.306523	0.306	0.225	7.01665e-56	0	DRAM2
MARK3	2.48577e-60	0.36278	0.533	0.507	7.35514e-56	0	MARK3
PARP9	6.62894e-60	0.437231	0.536	0.511	1.96144e-55	0	PARP9
ARMCX6	1.98456e-59	0.365152	0.332	0.262	5.87211e-55	0	ARMCX6
H1F0	2.88207e-59	0.435923	0.536	0.484	8.52775e-55	0	H1F0
CPOX	6.88152e-59	0.344433	0.268	0.191	2.03617e-54	0	CPOX
IFIT3	1.26581e-58	0.377961	0.269	0.185	3.74541e-54	0	IFIT3
AP2M1	1.94369e-58	0.347638	0.73	0.745	5.75118e-54	0	AP2M1
MT1E	3.02784e-58	0.771642	0.584	0.563	8.95907e-54	0	MT1E
MBD2	4.34291e-58	0.340679	0.624	0.632	1.28502e-53	0	MBD2
APLP2	7.04073e-58	0.307181	0.693	0.702	2.08328e-53	0	APLP2
ECH1	8.81537e-58	0.423608	0.546	0.541	2.60838e-53	0	ECH1
CYBC1	9.91266e-58	0.287737	0.263	0.183	2.93306e-53	0	CYBC1
PLPP2	1.12667e-57	0.358716	0.558	0.53	3.33372e-53	0	PLPP2
IL20RB	2.25657e-57	0.425918	0.523	0.498	6.67698e-53	0	IL20RB
NIBAN2	6.04175e-57	0.356864	0.505	0.45	1.78769e-52	0	NIBAN2
S100A12	1.24238e-56	0.445948	0.113	0.05	3.67607e-52	0	S100A12
DICER1	2.52346e-56	0.383642	0.464	0.423	7.46667e-52	0	DICER1
TSC22D3	7.18788e-56	0.304706	0.38	0.29	2.12682e-51	0	TSC22D3
TMSB4X	1.3085e-55	0.256746	0.974	0.969	3.87172e-51	0	TMSB4X
OSMR	2.23554e-55	0.334801	0.471	0.424	6.61472e-51	0	OSMR
RABAC1	5.58053e-55	0.391533	0.678	0.701	1.65122e-50	0	RABAC1
TCEAL9	1.74687e-54	0.343902	0.623	0.588	5.16881e-50	0	TCEAL9
EVA1B	2.11536e-54	0.291216	0.233	0.156	6.25913e-50	0	EVA1B
FMR1	3.70738e-54	0.325875	0.412	0.352	1.09698e-49	0	FMR1
ACTR3	7.27863e-54	0.316894	0.731	0.757	2.15367e-49	0	ACTR3
ELOVL1	1.4235e-53	0.384013	0.375	0.322	4.212e-49	0	ELOVL1
ZDHHC4	2.42814e-53	0.314998	0.288	0.216	7.18463e-49	0	ZDHHC4
PICALM	2.92321e-53	0.335753	0.461	0.405	8.64949e-49	0	PICALM
WDR66	5.2186e-53	0.378853	0.511	0.488	1.54413e-48	0	WDR66
CTDSP1	1.0276e-52	0.290828	0.25	0.175	3.04057e-48	0	CTDSP1
IL10RB	2.68166e-52	0.326166	0.319	0.248	7.93476e-48	0	IL10RB
RALA	5.6627e-52	0.377238	0.634	0.66	1.67554e-47	0	RALA
TNFRSF1A	6.44494e-52	0.379376	0.523	0.515	1.90699e-47	0	TNFRSF1A
TPBG	8.62184e-52	0.433385	0.531	0.527	2.55112e-47	0	TPBG
HSPG2	8.68619e-52	0.336211	0.398	0.338	2.57016e-47	0	HSPG2
CRIP2	1.02888e-51	0.48643	0.599	0.61	3.04436e-47	0	CRIP2
C1GALT1	1.22218e-51	0.389811	0.448	0.417	3.61631e-47	0	C1GALT1
CARHSP1	1.42501e-51	0.42093	0.696	0.73	4.21647e-47	0	CARHSP1
KLK8	2.48307e-51	0.409221	0.165	0.094	7.34716e-47	0	KLK8
LGALS7	6.45918e-51	0.542353	0.441	0.391	1.91121e-46	0	LGALS7
CNN3	1.08484e-49	0.487191	0.577	0.591	3.20994e-45	0	CNN3
PSAT1	1.15174e-49	0.386894	0.23	0.156	3.40788e-45	0	PSAT1
RAB1A	2.0425e-49	0.274236	0.688	0.734	6.04355e-45	0	RAB1A
MICALL1	2.78978e-49	0.316343	0.353	0.29	8.25467e-45	0	MICALL1
ACTN1	2.99911e-49	0.454438	0.57	0.579	8.87407e-45	0	ACTN1
CHMP5	4.47494e-49	0.332785	0.65	0.671	1.32409e-44	0	CHMP5
JOSD2	5.7333e-49	0.35286	0.447	0.416	1.69643e-44	0	JOSD2
GNA15	3.48673e-48	0.343309	0.547	0.537	1.03169e-43	0	GNA15
SOCS2	4.60991e-48	0.36148	0.355	0.291	1.36403e-43	0	SOCS2
BHLHE40	1.15932e-47	0.362372	0.702	0.722	3.4303e-43	0	BHLHE40
RASSF7	1.52507e-47	0.276892	0.267	0.194	4.51254e-43	0	RASSF7
SBSN	1.66319e-47	0.720913	0.122	0.061	4.92122e-43	0	SBSN
KDELR1	1.74383e-47	0.303246	0.622	0.634	5.15982e-43	0	KDELR1
AMTN	3.36234e-47	0.599993	0.103	0.048	9.94882e-43	0	AMTN
DHCR24	4.67774e-47	0.44543	0.528	0.535	1.3841e-42	0	DHCR24
TMEM132A	6.77601e-47	0.27255	0.244	0.172	2.00495e-42	0	TMEM132A
ADD3	8.57565e-47	0.361049	0.504	0.488	2.53745e-42	0	ADD3
MDFI	1.29346e-46	0.33442	0.337	0.276	3.82722e-42	0	MDFI
LRRC8C	1.59906e-46	0.253628	0.178	0.109	4.73145e-42	0	LRRC8C
FAM3A	1.6893e-46	0.3012	0.294	0.229	4.99846e-42	0	FAM3A
ATP6AP1	1.80629e-46	0.37176	0.41	0.373	5.34462e-42	0	ATP6AP1
SH3BP1	1.86522e-46	0.278353	0.291	0.222	5.519e-42	0	SH3BP1
PFKL	2.26878e-46	0.359997	0.446	0.424	6.71311e-42	0	PFKL
TPD52	3.68684e-46	0.353297	0.544	0.545	1.0909e-41	0	TPD52
MOB2	3.8548e-46	0.268308	0.268	0.201	1.1406e-41	0	MOB2
DCUN1D5	4.15827e-46	0.365286	0.421	0.385	1.23039e-41	0	DCUN1D5
PHLDA3	5.88013e-46	0.340547	0.558	0.539	1.73987e-41	0	PHLDA3
IL13RA1	1.24957e-45	0.360881	0.412	0.371	3.69735e-41	0	IL13RA1
EI24	1.51967e-45	0.373515	0.422	0.392	4.49654e-41	0	EI24
ADAM8	2.64366e-45	0.266615	0.204	0.134	7.82232e-41	0	ADAM8
BZW1	2.8811e-45	0.514414	0.768	0.788	8.5249e-41	0	BZW1
REEP4	3.01011e-45	0.265599	0.307	0.233	8.90662e-41	0	REEP4
ABTB1	3.43108e-45	0.29062	0.222	0.155	1.01522e-40	0	ABTB1
YAP1	3.51048e-45	0.264505	0.457	0.407	1.03872e-40	0	YAP1
ETHE1	7.24568e-45	0.365069	0.609	0.627	2.14392e-40	0	ETHE1
SPINK5	1.24805e-44	0.572215	0.138	0.075	3.69284e-40	0	SPINK5
RTRAF	2.72606e-44	0.316916	0.695	0.737	8.06613e-40	0	RTRAF
SRP9	2.72709e-44	0.294127	0.68	0.712	8.06919e-40	0	SRP9
TAX1BP1	2.94025e-44	0.253221	0.748	0.777	8.69991e-40	0	TAX1BP1
TAX1BP3	9.70074e-44	0.359233	0.628	0.652	2.87035e-39	0	TAX1BP3
NSDHL	1.15319e-43	0.255878	0.246	0.179	3.41219e-39	0	NSDHL
NOL3	1.25578e-43	0.351517	0.321	0.265	3.71574e-39	0	NOL3
CDH3	3.01668e-43	0.32683	0.603	0.606	8.92607e-39	0	CDH3
ATL3	4.33916e-43	0.309271	0.338	0.281	1.28391e-38	0	ATL3
PAPOLA	5.07064e-43	0.283629	0.701	0.722	1.50035e-38	0	PAPOLA
UPP1	6.2106e-43	0.65138	0.588	0.591	1.83765e-38	0	UPP1
SDHD	7.60387e-43	0.36464	0.482	0.479	2.24991e-38	0	SDHD
EFS	9.1646e-43	0.292425	0.223	0.158	2.71171e-38	0	EFS
ZFYVE21	9.61168e-43	0.356856	0.453	0.439	2.844e-38	0	ZFYVE21
MIR205HG	1.52062e-42	0.522414	0.83	0.845	4.49936e-38	0	MIR205HG
LTB4R	1.62614e-42	0.294846	0.269	0.207	4.81158e-38	0	LTB4R
MT1M	1.89092e-42	0.400748	0.244	0.177	5.59505e-38	0	MT1M
PSMG3	1.98294e-42	0.395331	0.48	0.479	5.86732e-38	0	PSMG3
C11orf58	2.64404e-42	0.346079	0.601	0.633	7.82346e-38	0	C11orf58
TMEM50A	8.1939e-42	0.281502	0.678	0.721	2.42449e-37	0	TMEM50A
SLK	1.40129e-41	0.388301	0.541	0.539	4.14628e-37	0	SLK
CLPTM1	1.58153e-41	0.292253	0.35	0.289	4.6796e-37	0	CLPTM1
SLC7A8	2.67526e-41	0.274085	0.225	0.159	7.91583e-37	0	SLC7A8
ARL2BP	5.84489e-41	0.305267	0.319	0.265	1.72944e-36	0	ARL2BP
S100A7	6.0364e-41	1.79352	0.302	0.231	1.78611e-36	0	S100A7
EFNB1	6.64654e-41	0.393759	0.409	0.374	1.96664e-36	0	EFNB1
RNASE4	1.51663e-40	0.281622	0.16	0.1	4.48756e-36	0	RNASE4
CRCT1	2.17692e-40	0.634821	0.109	0.055	6.44129e-36	0	CRCT1
ARPC5	4.87889e-40	0.269439	0.777	0.796	1.44362e-35	0	ARPC5
PLAU	9.7423e-40	0.719254	0.573	0.564	2.88265e-35	0	PLAU
NDRG2	9.76841e-40	0.297321	0.305	0.247	2.89038e-35	0	NDRG2
EPS8L2	1.06362e-39	0.275864	0.377	0.322	3.14714e-35	0	EPS8L2
NCOA4	2.3218e-39	0.34829	0.466	0.452	6.86997e-35	0	NCOA4
C14orf119	2.42438e-39	0.359019	0.495	0.499	7.17349e-35	0	C14orf119
RUSC1	2.72096e-39	0.320465	0.359	0.315	8.05105e-35	0	RUSC1
SLC12A6	6.02416e-39	0.32088	0.397	0.352	1.78249e-34	0	SLC12A6
SELENOF	8.87493e-39	0.275114	0.583	0.599	2.626e-34	0	SELENOF
MID1IP1	1.01197e-38	0.332674	0.314	0.257	2.99433e-34	0	MID1IP1
PPIC	1.12043e-38	0.324911	0.644	0.65	3.31523e-34	0	PPIC
ANXA4	1.51359e-38	0.335631	0.613	0.658	4.47855e-34	0	ANXA4
EGLN2	1.66421e-38	0.294743	0.359	0.311	4.92423e-34	0	EGLN2
BAD	6.75135e-38	0.348311	0.423	0.408	1.99766e-33	0	BAD
TWF1	1.14655e-37	0.341542	0.427	0.409	3.39252e-33	0	TWF1
OCIAD1	2.30272e-37	0.336238	0.518	0.526	6.81353e-33	0	OCIAD1
TNFRSF18	2.9991e-37	0.28984	0.272	0.211	8.87403e-33	0	TNFRSF18
HNRNPH2	1.22539e-36	0.295119	0.425	0.399	3.62581e-32	0	HNRNPH2
PPP1CB	1.28087e-36	0.296956	0.77	0.807	3.78996e-32	0	PPP1CB
UBL4A	1.78816e-36	0.284299	0.254	0.197	5.29097e-32	0	UBL4A
QSOX1	2.96332e-36	0.348438	0.365	0.319	8.76818e-32	0	QSOX1
SYNGR2	4.32596e-36	0.346298	0.479	0.468	1.28001e-31	0	SYNGR2
PLTP	1.24553e-35	0.276891	0.246	0.19	3.68539e-31	0	PLTP
CYSRT1	3.51693e-35	0.271386	0.197	0.134	1.04062e-30	0	CYSRT1
POLR2I	4.67699e-35	0.286032	0.67	0.723	1.38387e-30	0	POLR2I
CCNDBP1	9.97676e-35	0.346134	0.426	0.415	2.95202e-30	0	CCNDBP1
FAM199X	1.29981e-34	0.294347	0.315	0.27	3.84601e-30	0	FAM199X
TMEM106B	1.5486e-34	0.302604	0.354	0.319	4.58216e-30	0	TMEM106B
SPRR2E	1.09306e-33	1.75664	0.141	0.086	3.23426e-29	0	SPRR2E
GDI1	1.31465e-33	0.286618	0.317	0.269	3.88991e-29	0	GDI1
NDUFA3	3.24222e-33	0.362952	0.618	0.68	9.59341e-29	0	NDUFA3
TFG	4.97052e-33	0.285292	0.679	0.714	1.47073e-28	0	TFG
LEPROT	4.97516e-33	0.326161	0.47	0.461	1.4721e-28	0	LEPROT
METTL9	5.47127e-33	0.318003	0.535	0.561	1.6189e-28	0	METTL9
ATP6V1D	6.16606e-33	0.281619	0.595	0.637	1.82448e-28	0	ATP6V1D
ZNF524	6.25513e-33	0.277598	0.294	0.245	1.85083e-28	0	ZNF524
RALB	7.07677e-33	0.301851	0.381	0.354	2.09395e-28	0	RALB
EPN1	8.48634e-33	0.3298	0.399	0.379	2.51102e-28	0	EPN1
VASP	1.60579e-32	0.31386	0.463	0.457	4.75136e-28	0	VASP
RNF213	1.98559e-32	0.26266	0.642	0.689	5.87517e-28	0	RNF213
OAS2	3.55517e-32	0.291195	0.276	0.226	1.05194e-27	0	OAS2
UBE2D3	4.07435e-32	0.270226	0.79	0.839	1.20556e-27	0	UBE2D3
ATP5MD	4.60349e-32	0.262732	0.818	0.853	1.36213e-27	0	ATP5MD
NPTN	7.38886e-32	0.274033	0.535	0.552	2.18629e-27	0	NPTN
CITED4	8.20644e-32	0.550162	0.55	0.555	2.4282e-27	0	CITED4
OAS1	1.94111e-31	0.378499	0.371	0.344	5.74355e-27	0	OAS1
CAB39	2.11159e-31	0.25939	0.438	0.407	6.24798e-27	0	CAB39
CDKN2B	3.12132e-31	0.3489	0.531	0.537	9.23566e-27	0	CDKN2B
THOC2	7.78844e-31	0.253432	0.523	0.524	2.30452e-26	0	THOC2
MOB1A	1.16585e-30	0.318983	0.523	0.54	3.44963e-26	0	MOB1A
MCTS1	6.33326e-30	0.342462	0.5	0.52	1.87395e-25	0	MCTS1
SELENOT	9.35599e-30	0.308678	0.602	0.649	2.76834e-25	0	SELENOT
MAPK6	1.27665e-29	0.309737	0.503	0.504	3.77747e-25	0	MAPK6
IRF9	1.46008e-29	0.341301	0.465	0.473	4.32022e-25	0	IRF9
PGM2	1.50379e-29	0.292912	0.348	0.312	4.44956e-25	0	PGM2
CREBZF	1.60726e-29	0.25197	0.259	0.213	4.75571e-25	0	CREBZF
MGST2	1.91857e-29	0.358935	0.624	0.687	5.67684e-25	0	MGST2
CHMP2A	2.71968e-29	0.269652	0.67	0.725	8.04726e-25	0	CHMP2A
TMEM134	4.1569e-29	0.289616	0.419	0.395	1.22998e-24	0	TMEM134
SPTSSA	4.25806e-29	0.458754	0.57	0.591	1.25992e-24	0	SPTSSA
MAL2	5.62724e-29	0.281573	0.712	0.751	1.66504e-24	0	MAL2
PYURF	1.3546e-28	0.32844	0.473	0.489	4.00812e-24	0	PYURF
CEBPB	1.76936e-28	0.339245	0.756	0.802	5.23537e-24	0	CEBPB
NCCRP1	2.83428e-28	0.339885	0.229	0.171	8.38636e-24	0	NCCRP1
GSN	3.17258e-28	0.303138	0.722	0.747	9.38736e-24	0	GSN
PPP2R1A	3.95939e-28	0.326935	0.492	0.508	1.17154e-23	0	PPP2R1A
TMEM19	4.33001e-28	0.261146	0.23	0.182	1.28121e-23	0	TMEM19
ANXA7	4.58925e-28	0.314905	0.536	0.573	1.35791e-23	0	ANXA7
ORMDL2	4.61116e-28	0.304908	0.467	0.47	1.3644e-23	0	ORMDL2
LOX	5.52022e-28	0.425758	0.262	0.219	1.63338e-23	0	LOX
TSTD1	5.83299e-28	0.306206	0.629	0.672	1.72592e-23	0	TSTD1
MAP2K2	9.81124e-28	0.296544	0.618	0.642	2.90305e-23	0	MAP2K2
TMEM230	1.03376e-27	0.292836	0.42	0.409	3.05879e-23	0	TMEM230
PLIN2	4.51566e-27	0.484687	0.203	0.152	1.33614e-22	0	PLIN2
PROM2	4.67244e-27	0.353098	0.426	0.426	1.38253e-22	0	PROM2
CLEC2B	6.3061e-27	0.449796	0.734	0.709	1.86591e-22	0	CLEC2B
TMEM9B	8.75814e-27	0.278609	0.326	0.295	2.59145e-22	0	TMEM9B
YWHAH	1.34098e-26	0.291724	0.622	0.661	3.96781e-22	0	YWHAH
ABHD17C	1.36025e-26	0.416486	0.421	0.412	4.02485e-22	0	ABHD17C
SHFL	1.69008e-26	0.27611	0.251	0.211	5.00077e-22	0	SHFL
POLR2L	1.83156e-26	0.372243	0.673	0.759	5.41941e-22	0	POLR2L
SSR1	3.04097e-26	0.309978	0.491	0.508	8.99792e-22	0	SSR1
SERPINB8	6.60896e-26	0.321193	0.355	0.334	1.95552e-21	0	SERPINB8
BAX	9.21056e-26	0.297097	0.482	0.497	2.72531e-21	0	BAX
DBNL	9.51603e-26	0.288173	0.358	0.336	2.8157e-21	0	DBNL
CLTC	1.11877e-25	0.281566	0.553	0.589	3.31034e-21	0	CLTC
PTBP3	1.34379e-25	0.280292	0.648	0.695	3.97613e-21	0	PTBP3
LTBR	1.41796e-25	0.296437	0.446	0.448	4.19561e-21	0	LTBR
KCNK1	2.8102e-25	0.344176	0.508	0.527	8.3151e-21	0	KCNK1
ERG28	4.121e-25	0.353704	0.431	0.44	1.21936e-20	0	ERG28
RAB22A	5.11602e-25	0.284011	0.429	0.423	1.51378e-20	0	RAB22A
GGCT	1.32284e-24	0.423963	0.592	0.635	3.91414e-20	0	GGCT
DYNC1H1	1.3508e-24	0.278139	0.576	0.609	3.99689e-20	0	DYNC1H1
PDIA6	2.41388e-24	0.251494	0.711	0.752	7.14243e-20	0	PDIA6
MPLKIP	3.41705e-24	0.293709	0.546	0.588	1.01107e-19	0	MPLKIP
AHR	3.58435e-24	0.362967	0.551	0.581	1.06057e-19	0	AHR
RTL8A	4.06966e-24	0.324475	0.435	0.443	1.20417e-19	0	RTL8A
COPB1	6.64483e-24	0.276924	0.399	0.379	1.96614e-19	0	COPB1
SLC10A3	7.32336e-24	0.285798	0.273	0.238	2.16691e-19	0	SLC10A3
FAM83H	7.52133e-24	0.253342	0.28	0.24	2.22549e-19	0	FAM83H
NDUFA1	8.14725e-24	0.254884	0.771	0.838	2.41069e-19	0	NDUFA1
CTTN	9.10211e-24	0.268389	0.469	0.475	2.69322e-19	0	CTTN
CNOT2	9.66373e-24	0.261006	0.479	0.49	2.8594e-19	0	CNOT2
PCBP1	1.09535e-23	0.273229	0.771	0.822	3.24102e-19	0	PCBP1
FBLIM1	1.15187e-23	0.300133	0.402	0.385	3.40826e-19	0	FBLIM1
IDS	1.34595e-23	0.35679	0.45	0.457	3.98253e-19	0	IDS
C15orf48	2.44139e-23	0.756278	0.424	0.41	7.22384e-19	0	C15orf48
PRDX2	3.27199e-23	0.287059	0.657	0.681	9.6815e-19	0	PRDX2
EIF3B	3.33146e-23	0.318884	0.466	0.487	9.85745e-19	0	EIF3B
KDM5B	5.20756e-23	0.300821	0.534	0.551	1.54086e-18	0	KDM5B
MT1G	6.42258e-23	0.422878	0.21	0.16	1.90038e-18	0	MT1G
DHRS3	8.64819e-23	0.340164	0.57	0.612	2.55891e-18	0	DHRS3
PAPSS1	1.58857e-22	0.278548	0.332	0.31	4.70041e-18	0	PAPSS1
UBE2V2	3.21723e-22	0.288402	0.49	0.514	9.51946e-18	0	UBE2V2
STAP2	4.25344e-22	0.26205	0.432	0.435	1.25855e-17	0	STAP2
GRHL1	7.74926e-22	0.294625	0.384	0.362	2.29293e-17	0	GRHL1
ITGB4	1.07052e-21	0.328565	0.666	0.719	3.16755e-17	0	ITGB4
TMEM158	1.17264e-21	0.295576	0.144	0.104	3.46973e-17	0	TMEM158
CYP1B1	1.18285e-21	0.383953	0.212	0.167	3.49993e-17	0	CYP1B1
MTCH2	1.77669e-21	0.256851	0.384	0.371	5.25704e-17	0	MTCH2
IRF6	2.3434e-21	0.40051	0.65	0.706	6.9339e-17	0	IRF6
LRRC8A	3.19126e-21	0.358179	0.469	0.481	9.44262e-17	0	LRRC8A
CAPZA2	4.81058e-21	0.269672	0.562	0.619	1.4234e-16	0	CAPZA2
AKT1	5.66966e-21	0.254243	0.347	0.332	1.6776e-16	0	AKT1
BIRC2	5.74903e-21	0.257773	0.303	0.273	1.70108e-16	0	BIRC2
SCO2	8.31211e-21	0.321417	0.411	0.414	2.45947e-16	0	SCO2
AP1M2	9.26305e-21	0.276715	0.347	0.337	2.74084e-16	0	AP1M2
LINC01503	1.01428e-20	0.28573	0.337	0.319	3.00116e-16	0	LINC01503
INSIG2	1.33657e-20	0.321778	0.256	0.225	3.95476e-16	0	INSIG2
PACSIN3	2.26635e-20	0.256384	0.265	0.23	6.7059e-16	0	PACSIN3
VBP1	2.78407e-20	0.278173	0.453	0.473	8.23777e-16	0	VBP1
PLEKHH3	3.40661e-20	0.269984	0.333	0.312	1.00798e-15	0	PLEKHH3
WDR45B	3.80154e-20	0.28812	0.432	0.424	1.12484e-15	0	WDR45B
KRT17	4.07182e-20	0.337225	0.963	0.94	1.20481e-15	0	KRT17
DUSP7	4.41729e-20	0.305091	0.321	0.3	1.30703e-15	0	DUSP7
AL133453.1	5.26023e-20	0.493747	0.28	0.261	1.55645e-15	0	AL133453.1
CASP1	1.36547e-19	0.263591	0.289	0.266	4.04029e-15	0	CASP1
SCOC	1.4436e-19	0.288106	0.421	0.433	4.27148e-15	0	SCOC
RNASE7	2.80128e-19	0.340926	0.118	0.08	8.28872e-15	0	RNASE7
CTNNBIP1	5.42906e-19	0.326712	0.487	0.506	1.60641e-14	0	CTNNBIP1
TMEM259	7.16457e-19	0.252857	0.348	0.333	2.11993e-14	0	TMEM259
SLC16A3	9.47977e-19	0.314248	0.444	0.462	2.80497e-14	0	SLC16A3
A4GALT	1.8893e-18	0.268881	0.34	0.325	5.59025e-14	0	A4GALT
XAF1	2.06383e-18	0.347755	0.457	0.473	6.10667e-14	0	XAF1
EPHX3	2.91313e-18	0.303418	0.381	0.373	8.61965e-14	0	EPHX3
TIMM8B	5.13351e-18	0.338598	0.45	0.477	1.51895e-13	0	TIMM8B
BTBD6	5.12572e-17	0.256107	0.297	0.283	1.51665e-12	0	BTBD6
MCUB	9.52177e-17	0.258318	0.409	0.414	2.8174e-12	0	MCUB
AGPAT2	1.00861e-16	0.279129	0.479	0.508	2.98437e-12	0	AGPAT2
MSN	1.17533e-16	0.301602	0.647	0.678	3.47768e-12	0	MSN
SGK1	1.55022e-16	0.349131	0.519	0.543	4.58695e-12	0	SGK1
IRAK1	1.59826e-16	0.260116	0.307	0.289	4.72908e-12	0	IRAK1
RAB18	2.77932e-16	0.250049	0.485	0.522	8.22372e-12	0	RAB18
TRIM22	6.56496e-16	0.295453	0.294	0.278	1.94251e-11	0	TRIM22
CKB	6.86381e-16	0.253789	0.675	0.694	2.03093e-11	0	CKB
RAB25	7.13663e-16	0.307137	0.603	0.663	2.11166e-11	0	RAB25
NBL1	9.30982e-16	0.278544	0.514	0.549	2.75468e-11	0	NBL1
STAT2	1.19432e-15	0.258973	0.381	0.377	3.53387e-11	0	STAT2
DRAP1	1.27664e-15	0.319212	0.686	0.733	3.77746e-11	0	DRAP1
WNT7B	1.37896e-15	0.255274	0.245	0.218	4.08022e-11	0	WNT7B
EPS8L1	2.0671e-15	0.290059	0.296	0.274	6.11635e-11	0	EPS8L1
RNF181	2.49412e-15	0.257667	0.514	0.559	7.37984e-11	0	RNF181
TMEM159	4.7856e-15	0.297053	0.374	0.372	1.41601e-10	0	TMEM159
INAVA	8.9756e-15	0.254695	0.368	0.365	2.65579e-10	0	INAVA
CETN2	1.24261e-14	0.269534	0.439	0.462	3.67676e-10	0	CETN2
APOBEC3A	1.58584e-14	0.737909	0.174	0.139	4.69234e-10	0	APOBEC3A
RTL8C	2.04898e-14	0.269721	0.332	0.328	6.06272e-10	0	RTL8C
INF2	2.33772e-14	0.264627	0.275	0.258	6.91709e-10	0	INF2
MTLN	3.02199e-14	0.289256	0.47	0.505	8.94176e-10	0	MTLN
SP100	3.29138e-14	0.275586	0.391	0.403	9.73886e-10	0	SP100
PDLIM4	4.19814e-14	0.262826	0.545	0.567	1.24219e-09	0	PDLIM4
CORO1B	5.31075e-14	0.251564	0.345	0.341	1.5714e-09	0	CORO1B
BOLA2	5.73709e-14	0.273729	0.4	0.416	1.69755e-09	0	BOLA2
POLE4	9.35116e-14	0.31598	0.484	0.54	2.76692e-09	0	POLE4
CTSA	1.19262e-13	0.267425	0.408	0.428	3.52884e-09	0	CTSA
ANXA1	1.93914e-13	0.714715	0.878	0.906	5.73772e-09	0	ANXA1
HRAS	6.52755e-13	0.258522	0.442	0.473	1.93144e-08	0	HRAS
BCAR1	6.71636e-13	0.301558	0.336	0.336	1.9873e-08	0	BCAR1
ADGRG1	7.02881e-13	0.292796	0.372	0.383	2.07975e-08	0	ADGRG1
MXD1	8.62078e-13	0.464866	0.634	0.711	2.5508e-08	0	MXD1
PCNA	1.37319e-12	0.335106	0.479	0.505	4.06312e-08	0	PCNA
THBD	1.37803e-12	0.390724	0.373	0.369	4.07745e-08	0	THBD
TALDO1	1.43139e-12	0.269045	0.64	0.722	4.23533e-08	0	TALDO1
TMEM173	3.66085e-12	0.267006	0.336	0.335	1.08321e-07	0	TMEM173
ARL2	3.91977e-12	0.268517	0.389	0.412	1.15982e-07	0	ARL2
LAMC2	4.11398e-12	0.451712	0.501	0.532	1.21729e-07	0	LAMC2
SDHA	7.23949e-12	0.289544	0.416	0.444	2.14209e-07	0	SDHA
ERP44	8.6554e-12	0.2554	0.512	0.575	2.56105e-07	0	ERP44
SARS	1.09953e-11	0.270785	0.369	0.379	3.25339e-07	0	SARS
ITPRID2	1.16482e-11	0.256327	0.535	0.578	3.44659e-07	0	ITPRID2
TCEAL4	4.12987e-11	0.258129	0.458	0.498	1.22199e-06	0	TCEAL4
PSMD13	4.35649e-11	0.25916	0.41	0.446	1.28904e-06	0	PSMD13
ACADVL	2.00949e-10	0.256365	0.501	0.551	5.94589e-06	0	ACADVL
AIM2	6.31885e-10	0.264696	0.348	0.346	1.86968e-05	0	AIM2
TSPAN13	8.0708e-10	0.253008	0.41	0.432	2.38807e-05	0	TSPAN13
CAVIN1	9.397e-10	0.284949	0.425	0.45	2.78048e-05	0	CAVIN1
TPD52L1	5.22748e-09	0.262653	0.409	0.441	0.000154676	0	TPD52L1
NET1	5.5504e-09	0.355387	0.485	0.538	0.000164231	0	NET1
TMEM147	7.17318e-09	0.254487	0.529	0.603	0.000212247	0	TMEM147
FTL	7.59403e-09	0.288881	0.901	0.953	0.0002247	0	FTL
OAS3	1.07808e-08	0.268228	0.319	0.327	0.000318993	0	OAS3
ADAM9	1.29761e-08	0.256262	0.464	0.505	0.00038395	0	ADAM9
ATP5F1D	1.57237e-08	0.258401	0.644	0.74	0.000465248	0	ATP5F1D
FAM110C	1.87129e-08	0.313636	0.27	0.263	0.000553697	0	FAM110C
ALDH1A3	3.06168e-08	0.263696	0.284	0.27	0.00090592	0	ALDH1A3
TMEM265	6.79692e-08	0.261521	0.58	0.635	0.00201114	0	TMEM265
BPGM	1.81739e-07	0.291482	0.29	0.29	0.00537747	0	BPGM
PGF	1.88976e-07	0.652859	0.304	0.316	0.00559161	0	PGF
LAGE3	0.000231872	0.28223	0.466	0.546	1	0	LAGE3
PLEK2	0.000242019	0.30444	0.348	0.382	1	0	PLEK2
TINAGL1	0.000242737	0.354362	0.537	0.617	1	0	TINAGL1
TNFRSF6B	0.000570827	0.270421	0.263	0.261	1	0	TNFRSF6B
BNIP3	0.000620777	0.539769	0.399	0.446	1	0	BNIP3
PRDM1	0.00150603	0.274205	0.282	0.344	1	0	PRDM1
INHBA	0.00162518	0.473759	0.12	0.111	1	0	INHBA
LGALS1	0.00556617	0.451899	0.473	0.581	1	0	LGALS1
HLA-DRB5	0	2.98181	0.935	0.144	0	1	HLA-DRB5
HLA-DQA1	0	2.92741	0.936	0.188	0	1	HLA-DQA1
HLA-DRA	0	2.6956	0.981	0.684	0	1	HLA-DRA
HLA-DPB1	0	2.61165	0.954	0.324	0	1	HLA-DPB1
IL32	0	2.60907	0.975	0.533	0	1	IL32
CP	0	2.60759	0.927	0.212	0	1	CP
RARRES1	0	2.57394	0.925	0.23	0	1	RARRES1
HLA-DPA1	0	2.50242	0.965	0.405	0	1	HLA-DPA1
CD74	0	2.42827	0.987	0.718	0	1	CD74
HLA-DRB1	0	2.3903	0.978	0.609	0	1	HLA-DRB1
HSPD1	0	2.33119	0.98	0.662	0	1	HSPD1
HLA-A	0	2.20125	0.99	0.828	0	1	HLA-A
ZFAND2A	0	2.17543	0.914	0.381	0	1	ZFAND2A
HSPH1	0	1.91121	0.969	0.541	0	1	HSPH1
HLA-F	0	1.90472	0.969	0.496	0	1	HLA-F
CGA	0	1.81181	0.416	0.039	0	1	CGA
HLA-B	0	1.80917	0.991	0.897	0	1	HLA-B
HLA-C	0	1.79088	0.988	0.858	0	1	HLA-C
IGFBP7	0	1.74324	0.96	0.416	0	1	IGFBP7
BAG3	0	1.71073	0.94	0.495	0	1	BAG3
CPE	0	1.70068	0.903	0.172	0	1	CPE
HLA-G	0	1.65669	0.893	0.093	0	1	HLA-G
HLA-DQB1	0	1.65208	0.942	0.289	0	1	HLA-DQB1
HLA-DMA	0	1.64629	0.944	0.338	0	1	HLA-DMA
HSPE1	0	1.6329	0.985	0.758	0	1	HSPE1
HSP90AA1	0	1.62873	0.995	0.938	0	1	HSP90AA1
HSP90AB1	0	1.62666	0.991	0.839	0	1	HSP90AB1
AREG	0	1.46076	0.832	0.347	0	1	AREG
CXCL10	0	1.45782	0.398	0.115	0	1	CXCL10
HSPA1A	0	1.45602	0.992	0.889	0	1	HSPA1A
PSMB9	0	1.45007	0.968	0.522	0	1	PSMB9
SERPING1	0	1.43959	0.943	0.409	0	1	SERPING1
DNAJA1	0	1.42626	0.981	0.715	0	1	DNAJA1
KRT7	0	1.41945	0.929	0.347	0	1	KRT7
TMSB10	0	1.40385	0.996	0.978	0	1	TMSB10
BST2	0	1.37472	0.979	0.706	0	1	BST2
RPL15	0	1.36552	0.99	0.876	0	1	RPL15
RPSA	0	1.36391	0.983	0.779	0	1	RPSA
PLOD2	0	1.34664	0.936	0.459	0	1	PLOD2
C1R	0	1.33218	0.928	0.336	0	1	C1R
NCOA7	0	1.32869	0.956	0.554	0	1	NCOA7
CDV3	0	1.32106	0.959	0.541	0	1	CDV3
FKBP4	0	1.29165	0.922	0.437	0	1	FKBP4
HBEGF	0	1.28684	0.831	0.326	0	1	HBEGF
B2M	0	1.28002	0.999	0.982	0	1	B2M
GBP1	0	1.26839	0.875	0.362	0	1	GBP1
C11orf96	0	1.2571	0.561	0.118	0	1	C11orf96
PCSK1N	0	1.23232	0.8	0.099	0	1	PCSK1N
TNFRSF12A	0	1.22785	0.956	0.539	0	1	TNFRSF12A
FOSL1	0	1.21911	0.908	0.369	0	1	FOSL1
SOD2	0	1.21298	0.983	0.785	0	1	SOD2
CACYBP	0	1.20304	0.948	0.527	0	1	CACYBP
SFRP1	0	1.1998	0.771	0.173	0	1	SFRP1
G0S2	0	1.19948	0.514	0.238	0	1	G0S2
DKK1	0	1.17684	0.561	0.115	0	1	DKK1
UBE2L6	0	1.17058	0.948	0.43	0	1	UBE2L6
TPM2	0	1.16122	0.888	0.297	0	1	TPM2
CXCL11	0	1.15795	0.556	0.094	0	1	CXCL11
EDN2	0	1.14265	0.473	0.161	0	1	EDN2
WARS	0	1.12878	0.949	0.452	0	1	WARS
MRPL18	0	1.1271	0.919	0.487	0	1	MRPL18
JUND	0	1.12417	0.978	0.71	0	1	JUND
RPL24	0	1.10967	0.994	0.931	0	1	RPL24
RPL29	0	1.10667	0.99	0.894	0	1	RPL29
COX7C	0	1.10073	0.978	0.761	0	1	COX7C
CXCL9	0	1.09548	0.41	0.087	0	1	CXCL9
NNMT	0	1.09355	0.882	0.203	0	1	NNMT
CPM	0	1.07502	0.789	0.196	0	1	CPM
DUSP6	0	1.07368	0.67	0.188	0	1	DUSP6
CCN2	0	1.07161	0.504	0.145	0	1	CCN2
NUDC	0	1.06435	0.937	0.527	0	1	NUDC
PMAIP1	0	1.06205	0.96	0.601	0	1	PMAIP1
TPM4	0	1.05997	0.984	0.84	0	1	TPM4
PTN	0	1.05609	0.789	0.13	0	1	PTN
UBD	0	1.05162	0.591	0.067	0	1	UBD
RPS23	0	1.03144	0.992	0.886	0	1	RPS23
PSMB8	0	1.02879	0.944	0.512	0	1	PSMB8
RPL18A	0	1.01609	0.994	0.931	0	1	RPL18A
RPS3A	0	1.00023	0.991	0.906	0	1	RPS3A
CHCHD10	0	0.986071	0.952	0.639	0	1	CHCHD10
GBP4	0	0.983421	0.768	0.243	0	1	GBP4
KRT18	0	0.982431	0.971	0.672	0	1	KRT18
AKAP12	0	0.974696	0.367	0.058	0	1	AKAP12
PSME2	0	0.973009	0.964	0.597	0	1	PSME2
TIMP1	0	0.972605	0.954	0.447	0	1	TIMP1
CAST	0	0.97191	0.963	0.769	0	1	CAST
TSC22D1	0	0.971682	0.926	0.539	0	1	TSC22D1
HSPA6	0	0.964788	0.698	0.333	0	1	HSPA6
STAT1	0	0.949345	0.923	0.547	0	1	STAT1
RPL14	0	0.940999	0.985	0.826	0	1	RPL14
OAZ1	0	0.931138	0.99	0.881	0	1	OAZ1
BTG1	0	0.929602	0.977	0.82	0	1	BTG1
PLD3	0	0.926616	0.922	0.48	0	1	PLD3
AMOTL2	0	0.924542	0.731	0.249	0	1	AMOTL2
SELENOK	0	0.923944	0.923	0.524	0	1	SELENOK
PSME1	0	0.923651	0.967	0.647	0	1	PSME1
FAU	0	0.91988	0.992	0.904	0	1	FAU
MYC	0	0.919012	0.84	0.418	0	1	MYC
CALD1	0	0.918329	0.866	0.387	0	1	CALD1
MLF1	0	0.916053	0.878	0.445	0	1	MLF1
DUSP2	0	0.915377	0.555	0.188	0	1	DUSP2
TMEM258	0	0.913274	0.979	0.774	0	1	TMEM258
RACK1	0	0.912395	0.983	0.798	0	1	RACK1
RPL32	0	0.91161	0.995	0.922	0	1	RPL32
EPSTI1	0	0.910222	0.826	0.267	0	1	EPSTI1
ID3	0	0.908132	0.921	0.559	0	1	ID3
UCHL1	0	0.907553	0.659	0.105	0	1	UCHL1
NPM1	0	0.907081	0.98	0.725	0	1	NPM1
POMP	0	0.904001	0.965	0.674	0	1	POMP
IL1B	0	0.903974	0.521	0.167	0	1	IL1B
SMOC1	0	0.903631	0.724	0.079	0	1	SMOC1
MYDGF	0	0.903181	0.936	0.523	0	1	MYDGF
PSMC4	0	0.898928	0.944	0.565	0	1	PSMC4
BAG1	0	0.887238	0.924	0.521	0	1	BAG1
CYSTM1	0	0.887014	0.893	0.388	0	1	CYSTM1
PSMB10	0	0.884413	0.904	0.393	0	1	PSMB10
ZFP91	0	0.883362	0.899	0.434	0	1	ZFP91
TNFAIP3	0	0.870712	0.834	0.456	0	1	TNFAIP3
CLIC2	0	0.868589	0.682	0.098	0	1	CLIC2
RPL21	0	0.867288	0.993	0.906	0	1	RPL21
RPL10A	0	0.865792	0.99	0.872	0	1	RPL10A
B4GALT1	0	0.86576	0.922	0.549	0	1	B4GALT1
TKT	0	0.865333	0.914	0.491	0	1	TKT
SRI	0	0.863834	0.928	0.55	0	1	SRI
MYL12B	0	0.861776	0.988	0.877	0	1	MYL12B
TWIST1	0	0.854772	0.584	0.073	0	1	TWIST1
SERPINH1	0	0.852946	0.818	0.311	0	1	SERPINH1
GBP2	0	0.852731	0.877	0.419	0	1	GBP2
DNAJB1	0	0.851725	0.979	0.769	0	1	DNAJB1
AC023043.1	0	0.851674	0.655	0.092	0	1	AC023043.1
ISG20	0	0.851351	0.898	0.423	0	1	ISG20
TAPBP	0	0.849353	0.953	0.599	0	1	TAPBP
TENT5A	0	0.846114	0.775	0.33	0	1	TENT5A
ATP5MC1	0	0.843518	0.932	0.527	0	1	ATP5MC1
PPA1	0	0.84348	0.972	0.688	0	1	PPA1
CCL20	0	0.841412	0.496	0.188	0	1	CCL20
MRPL11	0	0.841117	0.884	0.388	0	1	MRPL11
PPIB	0	0.837764	0.979	0.765	0	1	PPIB
MYL6	0	0.837043	0.991	0.933	0	1	MYL6
NDUFV2	0	0.830108	0.937	0.598	0	1	NDUFV2
CFI	0	0.827201	0.742	0.148	0	1	CFI
CXCL8	0	0.826771	0.848	0.398	0	1	CXCL8
CALR	0	0.821526	0.98	0.788	0	1	CALR
UBB	0	0.816916	0.989	0.839	0	1	UBB
BACE2	0	0.815904	0.887	0.471	0	1	BACE2
CSRP2	0	0.812798	0.9	0.497	0	1	CSRP2
CD63	0	0.810026	0.986	0.84	0	1	CD63
RPS12	0	0.809225	0.996	0.954	0	1	RPS12
CST6	0	0.808306	0.751	0.207	0	1	CST6
TAP1	0	0.807249	0.923	0.497	0	1	TAP1
RPL3	0	0.806593	0.993	0.901	0	1	RPL3
DNAJB6	0	0.803874	0.968	0.754	0	1	DNAJB6
PARP14	0	0.799033	0.911	0.515	0	1	PARP14
NDUFS5	0	0.795258	0.977	0.736	0	1	NDUFS5
NR4A1	0	0.793986	0.924	0.449	0	1	NR4A1
ESF1	0	0.792965	0.846	0.336	0	1	ESF1
NMB	0	0.788318	0.772	0.389	0	1	NMB
MDK	0	0.785056	0.973	0.628	0	1	MDK
SERPINE2	0	0.780779	0.467	0.097	0	1	SERPINE2
SOD1	0	0.780307	0.974	0.701	0	1	SOD1
FBL	0	0.774735	0.933	0.511	0	1	FBL
CFL1	0	0.771685	0.987	0.872	0	1	CFL1
EEF2	0	0.771004	0.98	0.755	0	1	EEF2
TIMM13	0	0.7694	0.899	0.45	0	1	TIMM13
NME2	0	0.767293	0.984	0.8	0	1	NME2
DNAJB4	0	0.763086	0.646	0.265	0	1	DNAJB4
CHORDC1	0	0.762611	0.79	0.302	0	1	CHORDC1
RPL26	0	0.762224	0.992	0.913	0	1	RPL26
SRP14	0	0.758401	0.981	0.827	0	1	SRP14
HSPA4L	0	0.757393	0.705	0.217	0	1	HSPA4L
RUVBL1	0	0.756546	0.785	0.276	0	1	RUVBL1
MICOS13	0	0.755831	0.908	0.471	0	1	MICOS13
IFITM2	0	0.754636	0.829	0.333	0	1	IFITM2
CFH	0	0.753889	0.848	0.31	0	1	CFH
STEAP4	0	0.752871	0.783	0.235	0	1	STEAP4
MRPS24	0	0.751788	0.922	0.55	0	1	MRPS24
IFI271	0	0.749283	0.986	0.769	0	1	IFI27
CYBA	0	0.748624	0.971	0.618	0	1	CYBA
CGAS	0	0.748431	0.728	0.231	0	1	CGAS
RPS4X	0	0.745416	0.994	0.922	0	1	RPS4X
HLA-DMB	0	0.742294	0.729	0.149	0	1	HLA-DMB
NDUFB4	0	0.741235	0.975	0.787	0	1	NDUFB4
RPL19	0	0.738709	0.993	0.908	0	1	RPL19
CKS2	0	0.73782	0.894	0.465	0	1	CKS2
CCDC71L	0	0.735644	0.593	0.195	0	1	CCDC71L
ICAM1	0	0.734833	0.786	0.31	0	1	ICAM1
RPL11	0	0.730838	0.995	0.939	0	1	RPL11
AHSA1	0	0.728902	0.883	0.439	0	1	AHSA1
TGM2	0	0.728459	0.682	0.208	0	1	TGM2
PMEPA1	0	0.725354	0.865	0.476	0	1	PMEPA1
PTHLH	0	0.723289	0.613	0.153	0	1	PTHLH
SLC6A14	0	0.723217	0.71	0.187	0	1	SLC6A14
BANF1	0	0.719731	0.948	0.57	0	1	BANF1
RPS10	0	0.71843	0.985	0.789	0	1	RPS10
DNAJA4	0	0.717745	0.79	0.377	0	1	DNAJA4
RPS27A	0	0.715874	0.992	0.931	0	1	RPS27A
CCT2	0	0.714224	0.876	0.449	0	1	CCT2
HSPA4	0	0.712727	0.809	0.352	0	1	HSPA4
LSM7	0	0.711217	0.953	0.611	0	1	LSM7
PARK7	0	0.705735	0.937	0.563	0	1	PARK7
KRT171	0	0.701482	0.992	0.931	0	1	KRT17
RPL36	0	0.694554	0.994	0.937	0	1	RPL36
CSRP1	0	0.693782	0.83	0.401	0	1	CSRP1
TCP1	0	0.686111	0.91	0.543	0	1	TCP1
NDUFAF5	0	0.683965	0.711	0.153	0	1	NDUFAF5
DRAM1	0	0.682503	0.624	0.149	0	1	DRAM1
MRPS6	0	0.682169	0.855	0.42	0	1	MRPS6
RPL35A	0	0.681594	0.995	0.948	0	1	RPL35A
RPL13	0	0.678742	0.996	0.963	0	1	RPL13
IFT57	0	0.678025	0.794	0.36	0	1	IFT57
COX6C	0	0.676518	0.979	0.805	0	1	COX6C
HIGD2A	0	0.67243	0.871	0.418	0	1	HIGD2A
HNRNPAB	0	0.672145	0.927	0.533	0	1	HNRNPAB
IRF1	0	0.672052	0.867	0.507	0	1	IRF1
HSPA8	0	0.671357	0.97	0.726	0	1	HSPA8
PTGES3	0	0.665057	0.972	0.775	0	1	PTGES3
YBX3	0	0.66495	0.978	0.849	0	1	YBX3
IGFBP4	0	0.664729	0.848	0.479	0	1	IGFBP4
KLF2	0	0.661766	0.696	0.291	0	1	KLF2
CHCHD2	0	0.660899	0.983	0.835	0	1	CHCHD2
BTG3	0	0.65994	0.908	0.545	0	1	BTG3
HSP90B1	0	0.658666	0.965	0.782	0	1	HSP90B1
RIPK2	0	0.657359	0.645	0.203	0	1	RIPK2
NDUFA11	0	0.65413	0.971	0.722	0	1	NDUFA11
PON3	0	0.654016	0.584	0.073	0	1	PON3
RPS6	0	0.652728	0.992	0.913	0	1	RPS6
RPS8	0	0.65173	0.995	0.948	0	1	RPS8
C4orf48	0	0.650371	0.753	0.232	0	1	C4orf48
TUSC3	0	0.64718	0.697	0.145	0	1	TUSC3
ATOX1	0	0.646169	0.897	0.458	0	1	ATOX1
PRRG4	0	0.645221	0.866	0.548	0	1	PRRG4
DUT	0	0.644971	0.916	0.573	0	1	DUT
EIF4A1	0	0.644011	0.986	0.824	0	1	EIF4A1
NPC2	0	0.643824	0.966	0.717	0	1	NPC2
RPL7A	0	0.642018	0.991	0.921	0	1	RPL7A
RPL22L1	0	0.641831	0.883	0.502	0	1	RPL22L1
NME1	0	0.640214	0.877	0.456	0	1	NME1
ETS2	0	0.63978	0.959	0.658	0	1	ETS2
C1QBP	0	0.638546	0.858	0.431	0	1	C1QBP
LDHB	0	0.637927	0.847	0.397	0	1	LDHB
HLA-DOA	0	0.637461	0.603	0.075	0	1	HLA-DOA
MIR99AHG	0	0.630687	0.586	0.099	0	1	MIR99AHG
RPS18	0	0.628383	0.996	0.96	0	1	RPS18
RAB32	0	0.624879	0.769	0.34	0	1	RAB32
FAM107B	0	0.621018	0.757	0.277	0	1	FAM107B
DMAC1	0	0.620807	0.737	0.27	0	1	DMAC1
SIVA1	0	0.620069	0.944	0.606	0	1	SIVA1
GSTK1	0	0.619963	0.893	0.466	0	1	GSTK1
GNAL	0	0.619205	0.651	0.156	0	1	GNAL
NEDD9	0	0.619128	0.677	0.196	0	1	NEDD9
KRT8	0	0.61893	0.962	0.567	0	1	KRT8
DBI	0	0.617884	0.967	0.723	0	1	DBI
ZBTB38	0	0.617382	0.788	0.355	0	1	ZBTB38
CTSZ	0	0.617239	0.821	0.371	0	1	CTSZ
CYB5A	0	0.617074	0.83	0.368	0	1	CYB5A
ARPC1B	0	0.617058	0.944	0.62	0	1	ARPC1B
MFSD12	0	0.616057	0.731	0.25	0	1	MFSD12
PDIA3	0	0.615949	0.972	0.76	0	1	PDIA3
CHMP1B	0	0.614693	0.873	0.452	0	1	CHMP1B
MRPS17	0	0.613837	0.669	0.257	0	1	MRPS17
SNHG15	0	0.613525	0.726	0.295	0	1	SNHG15
ITGB1	0	0.609663	0.955	0.733	0	1	ITGB1
NASP	0	0.606005	0.934	0.574	0	1	NASP
MANF	0	0.605389	0.834	0.424	0	1	MANF
NDUFAB1	0	0.604904	0.919	0.558	0	1	NDUFAB1
DDX5	0	0.604561	0.979	0.802	0	1	DDX5
SNCG	0	0.603695	0.793	0.226	0	1	SNCG
RPL17	0	0.60305	0.992	0.918	0	1	RPL17
SPECC1	0	0.600373	0.686	0.21	0	1	SPECC1
BASP1	0	0.599542	0.696	0.209	0	1	BASP1
FXR1	0	0.598217	0.894	0.522	0	1	FXR1
CREB5	0	0.597529	0.644	0.132	0	1	CREB5
MGST3	0	0.597398	0.941	0.596	0	1	MGST3
UBC	0	0.597042	0.996	0.945	0	1	UBC
RPL30	0	0.596071	0.994	0.936	0	1	RPL30
IFI30	0	0.595475	0.78	0.321	0	1	IFI30
CDKN2A	0	0.594922	0.982	0.831	0	1	CDKN2A
RPS9	0	0.594005	0.992	0.91	0	1	RPS9
LXN	0	0.593637	0.526	0.124	0	1	LXN
COX7A2	0	0.586075	0.974	0.793	0	1	COX7A2
FTH1	0	0.585939	0.997	0.971	0	1	FTH1
CCDC50	0	0.584989	0.791	0.335	0	1	CCDC50
TNFSF10	0	0.583826	0.973	0.744	0	1	TNFSF10
ANKRD10	0	0.581317	0.772	0.317	0	1	ANKRD10
RPL6	0	0.579917	0.99	0.891	0	1	RPL6
RAET1G	0	0.579871	0.568	0.109	0	1	RAET1G
TSPAN1	0	0.579693	0.854	0.434	0	1	TSPAN1
POLR2H	0	0.578952	0.88	0.485	0	1	POLR2H
ATP5F1E	0	0.573976	0.987	0.886	0	1	ATP5F1E
OSBP2	0	0.572509	0.735	0.181	0	1	OSBP2
SERP1	0	0.571973	0.975	0.819	0	1	SERP1
TFPI	0	0.571438	0.656	0.183	0	1	TFPI
RPS7	0	0.571128	0.992	0.913	0	1	RPS7
SNHG6	0	0.569794	0.936	0.605	0	1	SNHG6
PSMB7	0	0.568852	0.925	0.59	0	1	PSMB7
ALCAM	0	0.567282	0.778	0.318	0	1	ALCAM
TAP2	0	0.564257	0.771	0.31	0	1	TAP2
LAP3	0	0.564036	0.698	0.296	0	1	LAP3
HMGN3	0	0.563796	0.844	0.426	0	1	HMGN3
MYL12A	0	0.563426	0.982	0.851	0	1	MYL12A
ATG12	0	0.563251	0.689	0.31	0	1	ATG12
PHPT1	0	0.562458	0.914	0.528	0	1	PHPT1
COX4I1	0	0.561904	0.981	0.837	0	1	COX4I1
SUMO1	0	0.561645	0.94	0.645	0	1	SUMO1
MIR100HG	0	0.561011	0.465	0.054	0	1	MIR100HG
CA9	0	0.559736	0.598	0.179	0	1	CA9
SLC5A3	0	0.554823	0.693	0.273	0	1	SLC5A3
NDUFB5	0	0.554596	0.915	0.6	0	1	NDUFB5
RCN1	0	0.554142	0.819	0.373	0	1	RCN1
TNFSF9	0	0.553217	0.552	0.22	0	1	TNFSF9
IFITM1	0	0.55202	0.816	0.348	0	1	IFITM1
TLE5	0	0.551398	0.961	0.684	0	1	TLE5
GNAI2	0	0.551233	0.828	0.419	0	1	GNAI2
ARL6IP5	0	0.551076	0.808	0.386	0	1	ARL6IP5
SINHCAF	0	0.548583	0.77	0.32	0	1	SINHCAF
GALNT1	0	0.548087	0.833	0.51	0	1	GALNT1
HAPLN3	0	0.546871	0.701	0.243	0	1	HAPLN3
FHL2	0	0.546552	0.868	0.459	0	1	FHL2
RPS5	0	0.546464	0.989	0.878	0	1	RPS5
DNAJB11	0	0.540855	0.879	0.512	0	1	DNAJB11
LUZP1	0	0.539199	0.826	0.434	0	1	LUZP1
SNHG8	0	0.537518	0.86	0.456	0	1	SNHG8
CDC42EP3	0	0.536771	0.717	0.352	0	1	CDC42EP3
SLC25A3	0	0.535678	0.969	0.751	0	1	SLC25A3
MIF	0	0.535593	0.993	0.936	0	1	MIF
IGFBP2	0	0.534933	0.612	0.152	0	1	IGFBP2
UBA52	0	0.53454	0.992	0.915	0	1	UBA52
C1S	0	0.531187	0.81	0.369	0	1	C1S
PHLDB2	0	0.529605	0.809	0.321	0	1	PHLDB2
HSBP1	0	0.528212	0.966	0.734	0	1	HSBP1
YWHAG	0	0.527715	0.85	0.48	0	1	YWHAG
SNHG29	0	0.523042	0.97	0.727	0	1	SNHG29
C3	0	0.520719	0.789	0.207	0	1	C3
BBX	0	0.520322	0.843	0.464	0	1	BBX
GSTO1	0	0.519961	0.894	0.495	0	1	GSTO1
LMAN2	0	0.51908	0.871	0.49	0	1	LMAN2
PARP1	0	0.515777	0.801	0.394	0	1	PARP1
RPS14	0	0.515559	0.995	0.931	0	1	RPS14
CD40	0	0.514681	0.647	0.19	0	1	CD40
HNRNPA1	0	0.513931	0.972	0.688	0	1	HNRNPA1
PSMB1	0	0.513544	0.965	0.728	0	1	PSMB1
LINC00472	0	0.511779	0.474	0.118	0	1	LINC00472
TUBB3	0	0.509268	0.632	0.227	0	1	TUBB3
PLK2	0	0.5089	0.763	0.359	0	1	PLK2
REEP5	0	0.508825	0.868	0.494	0	1	REEP5
CCT3	0	0.507015	0.877	0.521	0	1	CCT3
RPS24	0	0.506755	0.995	0.954	0	1	RPS24
GTF3A	0	0.506715	0.788	0.381	0	1	GTF3A
SNX3	0	0.506451	0.95	0.694	0	1	SNX3
SLC25A6	0	0.505824	0.958	0.691	0	1	SLC25A6
MEG3	0	0.505207	0.229	0.044	0	1	MEG3
SNRPD3	0	0.503616	0.862	0.418	0	1	SNRPD3
HES4	0	0.503332	0.853	0.511	0	1	HES4
GNAS	0	0.502414	0.978	0.814	0	1	GNAS
CCT4	0	0.501126	0.89	0.543	0	1	CCT4
EPCAM	0	0.500882	0.873	0.404	0	1	EPCAM
FADS3	0	0.50082	0.597	0.149	0	1	FADS3
THBS1	0	0.500561	0.504	0.203	0	1	THBS1
RPL34	0	0.500321	0.995	0.93	0	1	RPL34
RPL8	0	0.498255	0.992	0.927	0	1	RPL8
COX17	0	0.497777	0.948	0.652	0	1	COX17
MCRIP2	0	0.496889	0.642	0.215	0	1	MCRIP2
PSMA2	0	0.496744	0.947	0.673	0	1	PSMA2
LSM3	0	0.496053	0.9	0.561	0	1	LSM3
CNBP	0	0.495498	0.961	0.691	0	1	CNBP
HINT1	0	0.494703	0.98	0.797	0	1	HINT1
SOX9	0	0.494524	0.701	0.333	0	1	SOX9
GPRC5A	0	0.492542	0.928	0.551	0	1	GPRC5A
ATP5IF1	0	0.492255	0.963	0.692	0	1	ATP5IF1
ERAP2	0	0.490728	0.543	0.112	0	1	ERAP2
FRMD4B	0	0.489478	0.687	0.322	0	1	FRMD4B
TRMT10C	0	0.488903	0.731	0.342	0	1	TRMT10C
DHX36	0	0.488618	0.851	0.469	0	1	DHX36
TPST2	0	0.487356	0.705	0.282	0	1	TPST2
ISOC2	0	0.487171	0.783	0.361	0	1	ISOC2
TRAF4	0	0.487161	0.777	0.37	0	1	TRAF4
COL17A1	0	0.48707	0.717	0.194	0	1	COL17A1
CCT6A	0	0.486647	0.862	0.529	0	1	CCT6A
MYL9	0	0.486293	0.605	0.223	0	1	MYL9
PFDN5	0	0.485717	0.982	0.813	0	1	PFDN5
CCDC59	0	0.484586	0.805	0.414	0	1	CCDC59
SPCS1	0	0.483675	0.913	0.558	0	1	SPCS1
MRPL14	0	0.480955	0.911	0.564	0	1	MRPL14
SHISA5	0	0.48062	0.786	0.368	0	1	SHISA5
GPX3	0	0.480588	0.729	0.273	0	1	GPX3
RAB3IP	0	0.477317	0.705	0.301	0	1	RAB3IP
BRD4	0	0.476413	0.886	0.552	0	1	BRD4
PSMD2	0	0.47582	0.882	0.566	0	1	PSMD2
AK3	0	0.472581	0.797	0.429	0	1	AK3
EEF1D	0	0.471537	0.976	0.785	0	1	EEF1D
TES	0	0.471433	0.808	0.425	0	1	TES
MAP1LC3B	0	0.470747	0.907	0.613	0	1	MAP1LC3B
DAD1	0	0.46903	0.943	0.661	0	1	DAD1
RPL23A	0	0.468262	0.989	0.9	0	1	RPL23A
EIF1AX	0	0.468075	0.95	0.697	0	1	EIF1AX
PRELID1	0	0.466999	0.89	0.525	0	1	PRELID1
APRT	0	0.466758	0.92	0.598	0	1	APRT
PLGRKT	0	0.465977	0.693	0.288	0	1	PLGRKT
PNN	0	0.465879	0.868	0.536	0	1	PNN
FILIP1L	0	0.464925	0.433	0.098	0	1	FILIP1L
RBM4	0	0.464763	0.855	0.492	0	1	RBM4
VAMP5	0	0.464162	0.736	0.35	0	1	VAMP5
FOXC2	0	0.463288	0.41	0.054	0	1	FOXC2
SELENOH	0	0.462445	0.95	0.663	0	1	SELENOH
IL1A	0	0.462367	0.335	0.091	0	1	IL1A
RPL12	0	0.461379	0.994	0.941	0	1	RPL12
COX5B	0	0.461336	0.986	0.842	0	1	COX5B
LMAN1	0	0.460456	0.887	0.558	0	1	LMAN1
PNRC1	0	0.459068	0.946	0.662	0	1	PNRC1
CTNNAL1	0	0.459005	0.572	0.161	0	1	CTNNAL1
EDN1	0	0.458508	0.391	0.121	0	1	EDN1
EFEMP1	0	0.457721	0.566	0.162	0	1	EFEMP1
RNF152	0	0.457665	0.641	0.236	0	1	RNF152
DDOST	0	0.457355	0.846	0.476	0	1	DDOST
TMEM47	0	0.454309	0.416	0.075	0	1	TMEM47
DNAJC7	0	0.450058	0.816	0.447	0	1	DNAJC7
PDLIM41	0	0.450014	0.837	0.457	0	1	PDLIM4
MCM2	0	0.449974	0.613	0.204	0	1	MCM2
CYTOR	0	0.449126	0.801	0.408	0	1	CYTOR
MRPL3	0	0.447612	0.797	0.413	0	1	MRPL3
CHMP2B	0	0.447083	0.795	0.41	0	1	CHMP2B
CFB	0	0.445864	0.832	0.37	0	1	CFB
EREG	0	0.445705	0.284	0.058	0	1	EREG
FBLN1	0	0.445566	0.868	0.509	0	1	FBLN1
KDM6B	0	0.444859	0.713	0.296	0	1	KDM6B
TOMM5	0	0.442915	0.903	0.561	0	1	TOMM5
ANXA5	0	0.441877	0.946	0.626	0	1	ANXA5
NSA2	0	0.438059	0.863	0.454	0	1	NSA2
RPS15A	0	0.436445	0.994	0.942	0	1	RPS15A
BID	0	0.43403	0.725	0.33	0	1	BID
SNRPD1	0	0.433997	0.929	0.599	0	1	SNRPD1
SCPEP1	0	0.433328	0.893	0.53	0	1	SCPEP1
NIFK	0	0.431846	0.71	0.363	0	1	NIFK
MGMT	0	0.431154	0.808	0.425	0	1	MGMT
MORN2	0	0.429791	0.634	0.267	0	1	MORN2
RPLP0	0	0.429488	0.991	0.909	0	1	RPLP0
PRDX4	0	0.428925	0.846	0.481	0	1	PRDX4
SH2D3A	0	0.428483	0.619	0.234	0	1	SH2D3A
ANKRD37	0	0.427695	0.706	0.344	0	1	ANKRD37
NHP2	0	0.425862	0.807	0.42	0	1	NHP2
MICOS10	0	0.4255	0.945	0.649	0	1	MICOS10
RFK	0	0.42455	0.582	0.218	0	1	RFK
IL15	0	0.423429	0.62	0.207	0	1	IL15
IQCG	0	0.423302	0.615	0.222	0	1	IQCG
TMPRSS3	0	0.421624	0.505	0.114	0	1	TMPRSS3
RPL35	0	0.421294	0.994	0.94	0	1	RPL35
NFIC	0	0.420933	0.82	0.434	0	1	NFIC
MESD	0	0.420583	0.827	0.454	0	1	MESD
C1QL1	0	0.42033	0.434	0.094	0	1	C1QL1
G3BP1	0	0.41949	0.779	0.433	0	1	G3BP1
MRPL54	0	0.417384	0.794	0.406	0	1	MRPL54
TASP1	0	0.417302	0.656	0.218	0	1	TASP1
TGFBI	0	0.415764	0.622	0.202	0	1	TGFBI
TIMMDC1	0	0.415565	0.806	0.425	0	1	TIMMDC1
CMC1	0	0.415497	0.666	0.251	0	1	CMC1
GPBP1	0	0.413251	0.867	0.501	0	1	GPBP1
TSTA3	0	0.412934	0.782	0.416	0	1	TSTA3
ZNRD2	0	0.411942	0.648	0.254	0	1	ZNRD2
RAB8A	0	0.410882	0.752	0.363	0	1	RAB8A
RSPO3	0	0.409961	0.333	0.053	0	1	RSPO3
PLAGL1	0	0.408303	0.404	0.075	0	1	PLAGL1
RPL39L	0	0.406783	0.81	0.393	0	1	RPL39L
COMMD6	0	0.405499	0.954	0.702	0	1	COMMD6
MAFF	0	0.405348	0.831	0.396	0	1	MAFF
MRPS25	0	0.404924	0.595	0.217	0	1	MRPS25
HSPA1B	0	0.404482	0.985	0.785	0	1	HSPA1B
XPR1	0	0.404027	0.733	0.299	0	1	XPR1
BTF3	0	0.402917	0.977	0.807	0	1	BTF3
CISD1	0	0.402826	0.771	0.403	0	1	CISD1
CXCR4	0	0.402744	0.338	0.098	0	1	CXCR4
SH3BGRL	0	0.401309	0.578	0.152	0	1	SH3BGRL
COL4A2	0	0.400483	0.467	0.132	0	1	COL4A2
LINC01116	0	0.399673	0.503	0.139	0	1	LINC01116
TBCA	0	0.399358	0.934	0.645	0	1	TBCA
PLAAT4	0	0.397346	0.775	0.356	0	1	PLAAT4
H2AFZ	0	0.397035	0.979	0.776	0	1	H2AFZ
EIF1B	0	0.395892	0.75	0.39	0	1	EIF1B
PEG10	0	0.395473	0.345	0.073	0	1	PEG10
PUM3	0	0.394872	0.664	0.286	0	1	PUM3
PSMB5	0	0.394551	0.868	0.539	0	1	PSMB5
MCM7	0	0.394062	0.729	0.35	0	1	MCM7
SLC39A8	0	0.393735	0.381	0.113	0	1	SLC39A8
SRP19	0	0.392768	0.807	0.439	0	1	SRP19
GTPBP4	0	0.39151	0.646	0.284	0	1	GTPBP4
CTSS	0	0.389993	0.589	0.224	0	1	CTSS
SOWAHC	0	0.388872	0.668	0.333	0	1	SOWAHC
STMN1	0	0.387358	0.92	0.554	0	1	STMN1
RNMT	0	0.386501	0.753	0.402	0	1	RNMT
NDUFB10	0	0.386309	0.924	0.61	0	1	NDUFB10
PPP1R3B	0	0.384975	0.511	0.16	0	1	PPP1R3B
C9orf24	0	0.384944	0.235	0.029	0	1	C9orf24
BAG2	0	0.38436	0.407	0.084	0	1	BAG2
RPL7	0	0.384246	0.988	0.88	0	1	RPL7
WWTR1	0	0.384142	0.752	0.361	0	1	WWTR1
THOC3	0	0.383959	0.633	0.233	0	1	THOC3
TMEM167A	0	0.383749	0.797	0.436	0	1	TMEM167A
BEX4	0	0.382349	0.47	0.11	0	1	BEX4
SOX7	0	0.381856	0.633	0.286	0	1	SOX7
ACAA2	0	0.381375	0.494	0.11	0	1	ACAA2
EIF3I	0	0.380667	0.855	0.503	0	1	EIF3I
MRPL47	0	0.380508	0.866	0.514	0	1	MRPL47
MCM3	0	0.379841	0.624	0.256	0	1	MCM3
WFDC2	0	0.377563	0.974	0.553	0	1	WFDC2
ZNF593	0	0.377528	0.716	0.369	0	1	ZNF593
TRIP6	0	0.377296	0.693	0.333	0	1	TRIP6
PHB	0	0.376263	0.817	0.448	0	1	PHB
FKBP11	0	0.375986	0.606	0.206	0	1	FKBP11
SLC25A4	0	0.375709	0.602	0.229	0	1	SLC25A4
SPCS3	0	0.375447	0.833	0.485	0	1	SPCS3
RPS28	0	0.374685	0.996	0.951	0	1	RPS28
TSLP	0	0.37401	0.367	0.092	0	1	TSLP
RPS27	0	0.371822	0.995	0.964	0	1	RPS27
RPL28	0	0.371582	0.996	0.968	0	1	RPL28
CD274	0	0.371228	0.395	0.085	0	1	CD274
SPTLC3	0	0.370138	0.439	0.081	0	1	SPTLC3
CHCHD7	0	0.36963	0.678	0.288	0	1	CHCHD7
UQCRC1	0	0.369578	0.834	0.481	0	1	UQCRC1
CCND2	0	0.36924	0.403	0.09	0	1	CCND2
LIMCH1	0	0.3691	0.477	0.123	0	1	LIMCH1
IGF2BP1	0	0.367199	0.371	0.04	0	1	IGF2BP1
PPIA	0	0.367175	0.99	0.912	0	1	PPIA
RBBP7	0	0.365208	0.825	0.47	0	1	RBBP7
BDKRB1	0	0.364288	0.307	0.07	0	1	BDKRB1
DTX3L	0	0.363667	0.701	0.341	0	1	DTX3L
EEF1A1	0	0.362937	0.997	0.974	0	1	EEF1A1
PIM3	0	0.361669	0.802	0.445	0	1	PIM3
CMTM6	0	0.359676	0.757	0.409	0	1	CMTM6
ATG101	0	0.35966	0.712	0.372	0	1	ATG101
RPL26L1	0	0.358553	0.698	0.323	0	1	RPL26L1
PEBP1	0	0.357884	0.882	0.489	0	1	PEBP1
GPC3	0	0.357643	0.401	0.058	0	1	GPC3
PYCARD	0	0.357588	0.843	0.469	0	1	PYCARD
PCBD1	0	0.35712	0.781	0.403	0	1	PCBD1
ADSSL1	0	0.356041	0.493	0.131	0	1	ADSSL1
CIAO2B	0	0.352482	0.912	0.577	0	1	CIAO2B
NINJ1	0	0.351916	0.733	0.373	0	1	NINJ1
GLRX	0	0.351816	0.564	0.166	0	1	GLRX
MRPS36	0	0.351728	0.766	0.403	0	1	MRPS36
CCK	0	0.351063	0.278	0.04	0	1	CCK
MRPL22	0	0.350363	0.704	0.317	0	1	MRPL22
RPS2	0	0.349788	0.995	0.937	0	1	RPS2
SERF2	0	0.349714	0.991	0.932	0	1	SERF2
RNF182	0	0.348039	0.34	0.041	0	1	RNF182
FAM32A	0	0.347799	0.723	0.349	0	1	FAM32A
ZNF281	0	0.345792	0.497	0.194	0	1	ZNF281
STIP1	0	0.344835	0.722	0.368	0	1	STIP1
PON2	0	0.343178	0.715	0.356	0	1	PON2
ALG1L	0	0.341872	0.569	0.216	0	1	ALG1L
AKR1B1	0	0.341671	0.504	0.149	0	1	AKR1B1
GSDMD	0	0.341521	0.669	0.31	0	1	GSDMD
HSPB8	0	0.341205	0.657	0.24	0	1	HSPB8
LRRIQ1	0	0.340661	0.32	0.041	0	1	LRRIQ1
INSL4	0	0.340365	0.303	0.031	0	1	INSL4
SEMA3A	0	0.337892	0.421	0.089	0	1	SEMA3A
ZBTB11	0	0.337575	0.615	0.274	0	1	ZBTB11
NRN1	0	0.337466	0.392	0.065	0	1	NRN1
NCBP2	0	0.337432	0.729	0.373	0	1	NCBP2
SMDT1	0	0.336668	0.795	0.435	0	1	SMDT1
HLTF	0	0.336473	0.639	0.284	0	1	HLTF
NQO1	0	0.336003	0.82	0.451	0	1	NQO1
IFI35	0	0.335525	0.648	0.266	0	1	IFI35
DPCD	0	0.334955	0.529	0.191	0	1	DPCD
EMC6	0	0.334538	0.78	0.428	0	1	EMC6
MOCOS	0	0.334026	0.51	0.161	0	1	MOCOS
TFAM	0	0.331996	0.622	0.279	0	1	TFAM
CRELD2	0	0.331915	0.652	0.302	0	1	CRELD2
CTXN1	0	0.329208	0.366	0.062	0	1	CTXN1
PPID	0	0.329037	0.578	0.227	0	1	PPID
LSM6	0	0.328916	0.715	0.351	0	1	LSM6
FEN1	0	0.328638	0.513	0.185	0	1	FEN1
MGLL	0	0.328023	0.587	0.235	0	1	MGLL
APOL6	0	0.32791	0.701	0.348	0	1	APOL6
FNDC3A	0	0.324913	0.611	0.247	0	1	FNDC3A
GPM6B	0	0.323988	0.4	0.089	0	1	GPM6B
NTMT1	0	0.32294	0.633	0.284	0	1	NTMT1
FERMT2	0	0.322817	0.41	0.097	0	1	FERMT2
COTL1	0	0.322715	0.558	0.248	0	1	COTL1
GINS2	0	0.321604	0.542	0.205	0	1	GINS2
PARD6B	0	0.321283	0.705	0.326	0	1	PARD6B
CSNK1E	0	0.319134	0.858	0.503	0	1	CSNK1E
PARD6G-AS1	0	0.318582	0.405	0.11	0	1	PARD6G-AS1
PIGT	0	0.317791	0.698	0.354	0	1	PIGT
TPT1	0	0.317412	0.996	0.981	0	1	TPT1
STX11	0	0.317094	0.484	0.165	0	1	STX11
ANXA3	0	0.316497	0.666	0.317	0	1	ANXA3
TNFAIP8	0	0.316162	0.734	0.383	0	1	TNFAIP8
IRS2	0	0.315086	0.56	0.207	0	1	IRS2
PDE4B	0	0.313782	0.321	0.075	0	1	PDE4B
CNTD2	0	0.313203	0.324	0.047	0	1	CNTD2
EFCAB1	0	0.312501	0.296	0.032	0	1	EFCAB1
CDKN2C	0	0.310382	0.506	0.188	0	1	CDKN2C
NDUFS4	0	0.309104	0.724	0.368	0	1	NDUFS4
EPB41L4A-AS1	0	0.309061	0.488	0.181	0	1	EPB41L4A-AS1
HLA-DOB	0	0.307606	0.344	0.044	0	1	HLA-DOB
MRAS	0	0.307051	0.354	0.06	0	1	MRAS
FBLN2	0	0.305726	0.411	0.096	0	1	FBLN2
CFAP126	0	0.303432	0.228	0.017	0	1	CFAP126
LINC00467	0	0.302077	0.463	0.146	0	1	LINC00467
NFKBIE	0	0.302028	0.435	0.147	0	1	NFKBIE
AC058791.1	0	0.300532	0.353	0.075	0	1	AC058791.1
STX19	0	0.298454	0.365	0.079	0	1	STX19
NXPH4	0	0.297182	0.547	0.209	0	1	NXPH4
KIF9	0	0.297013	0.375	0.12	0	1	KIF9
FSTL1	0	0.297003	0.577	0.231	0	1	FSTL1
SLC7A2	0	0.296836	0.303	0.039	0	1	SLC7A2
CDA	0	0.296796	0.454	0.136	0	1	CDA
RELA	0	0.296208	0.635	0.3	0	1	RELA
CX3CL1	0	0.296147	0.392	0.123	0	1	CX3CL1
COBL	0	0.296057	0.516	0.159	0	1	COBL
MCM5	0	0.293428	0.67	0.312	0	1	MCM5
ALDH1A2	0	0.290096	0.392	0.073	0	1	ALDH1A2
RHOBTB3	0	0.290071	0.472	0.165	0	1	RHOBTB3
RRP7A	0	0.289337	0.599	0.267	0	1	RRP7A
WIPF1	0	0.289159	0.359	0.064	0	1	WIPF1
DCBLD2	0	0.286012	0.533	0.204	0	1	DCBLD2
GNB4	0	0.285102	0.559	0.228	0	1	GNB4
KC877982.1	0	0.284778	0.225	0.024	0	1	KC877982.1
FAM229B	0	0.284242	0.37	0.081	0	1	FAM229B
FGFR1	0	0.283643	0.395	0.112	0	1	FGFR1
ISOC1	0	0.279585	0.443	0.152	0	1	ISOC1
IDO11	0	0.278553	0.825	0.407	0	1	IDO1
SERPINB9	0	0.278154	0.716	0.33	0	1	SERPINB9
SFXN1	0	0.277756	0.521	0.195	0	1	SFXN1
CD38	0	0.276155	0.317	0.068	0	1	CD38
SSBP4	0	0.275966	0.539	0.211	0	1	SSBP4
MSLN	0	0.275308	0.708	0.306	0	1	MSLN
CCDC117	0	0.275281	0.459	0.169	0	1	CCDC117
PXMP2	0	0.274825	0.517	0.21	0	1	PXMP2
GLDC	0	0.273901	0.302	0.043	0	1	GLDC
MPV17	0	0.271193	0.527	0.205	0	1	MPV17
GRK3	0	0.269747	0.363	0.081	0	1	GRK3
HYMAI	0	0.269721	0.259	0.038	0	1	HYMAI
LINC-PINT	0	0.269257	0.466	0.164	0	1	LINC-PINT
WDR86-AS1	0	0.268695	0.283	0.031	0	1	WDR86-AS1
HPF1	0	0.268604	0.503	0.199	0	1	HPF1
SCCPDH	0	0.268131	0.411	0.126	0	1	SCCPDH
P4HTM	0	0.268095	0.404	0.119	0	1	P4HTM
LRG1	0	0.265806	0.454	0.161	0	1	LRG1
CIITA	0	0.263654	0.358	0.087	0	1	CIITA
NECTIN3	0	0.263374	0.323	0.069	0	1	NECTIN3
IKBIP	0	0.262751	0.482	0.181	0	1	IKBIP
NUP210	0	0.262505	0.469	0.167	0	1	NUP210
LRFN4	0	0.261531	0.369	0.088	0	1	LRFN4
PODXL2	0	0.261068	0.439	0.137	0	1	PODXL2
TGFB2	0	0.260951	0.3	0.059	0	1	TGFB2
BMI1	0	0.260791	0.474	0.184	0	1	BMI1
ARID3B	0	0.260281	0.393	0.107	0	1	ARID3B
LINC00623	0	0.259683	0.409	0.116	0	1	LINC00623
RCL1	0	0.259059	0.402	0.113	0	1	RCL1
KCNN4	0	0.258259	0.422	0.134	0	1	KCNN4
TRABD2A	0	0.258092	0.344	0.086	0	1	TRABD2A
CTSF	0	0.257977	0.374	0.11	0	1	CTSF
SYT12	0	0.257543	0.288	0.035	0	1	SYT12
SPART	0	0.256603	0.481	0.189	0	1	SPART
ACOT13	0	0.254364	0.515	0.207	0	1	ACOT13
SEMA6A	0	0.254176	0.302	0.06	0	1	SEMA6A
NUDT16	0	0.253157	0.416	0.137	0	1	NUDT16
LINP1	0	0.252036	0.304	0.075	0	1	LINP1
UHRF1	0	0.251443	0.442	0.156	0	1	UHRF1
MUC13	0	0.251366	0.241	0.024	0	1	MUC13
BATF3	0	0.250121	0.256	0.038	0	1	BATF3
RANBP1	9.04557e-308	0.391541	0.916	0.59	2.67649e-303	1	RANBP1
MRPL40	1.02379e-307	0.313088	0.701	0.349	3.02929e-303	1	MRPL40
IL6	1.69611e-307	0.365718	0.298	0.079	5.01862e-303	1	IL6
PELO	3.68082e-307	0.250188	0.379	0.126	1.08912e-302	1	PELO
NDUFA8	1.21112e-306	0.328691	0.765	0.414	3.58357e-302	1	NDUFA8
NRARP	1.63332e-305	0.563079	0.817	0.479	4.83283e-301	1	NRARP
TIPARP	7.42665e-305	0.361627	0.858	0.508	2.19747e-300	1	TIPARP
TMSB4X1	1.03085e-303	0.43396	0.996	0.961	3.05018e-299	1	TMSB4X
EIF5	1.74965e-303	0.45349	0.956	0.726	5.17704e-299	1	EIF5
NDUFA2	9.72444e-303	0.361777	0.867	0.516	2.87736e-298	1	NDUFA2
MRPS7	3.87095e-301	0.291638	0.711	0.37	1.14538e-296	1	MRPS7
AK1	4.98384e-301	0.364014	0.684	0.358	1.47467e-296	1	AK1
SMARCA1	2.38076e-300	0.250969	0.378	0.124	7.04444e-296	1	SMARCA1
PLPP3	3.83344e-299	0.329156	0.422	0.158	1.13428e-294	1	PLPP3
CCT5	6.24494e-299	0.378184	0.887	0.551	1.84782e-294	1	CCT5
RHOD	9.55473e-299	0.329258	0.74	0.387	2.82715e-294	1	RHOD
FIBP	1.20518e-298	0.29086	0.666	0.323	3.566e-294	1	FIBP
SDF2L1	2.84758e-298	0.349814	0.723	0.38	8.4257e-294	1	SDF2L1
ST13	1.63178e-297	0.37881	0.909	0.604	4.82829e-293	1	ST13
RPS20	3.15079e-297	0.38396	0.99	0.89	9.32286e-293	1	RPS20
SNRNP25	4.82141e-297	0.252908	0.535	0.228	1.42661e-292	1	SNRNP25
GUK1	8.71033e-297	0.392203	0.968	0.784	2.5773e-292	1	GUK1
AVPI1	1.99402e-296	0.457718	0.721	0.392	5.90011e-292	1	AVPI1
METTL5	4.83974e-296	0.296594	0.747	0.391	1.43203e-291	1	METTL5
SUMO3	8.88613e-296	0.336996	0.847	0.499	2.62932e-291	1	SUMO3
PHLDA2	9.89378e-295	0.588557	0.934	0.669	2.92747e-290	1	PHLDA2
IFITM31	1.27221e-294	0.391249	0.99	0.82	3.76434e-290	1	IFITM3
CASP14	1.96598e-294	0.581529	0.37	0.125	5.81713e-290	1	CASP14
ECHS1	3.63805e-294	0.339736	0.812	0.471	1.07646e-289	1	ECHS1
STOM	7.73084e-294	0.395807	0.883	0.565	2.28748e-289	1	STOM
HLA-E	1.05026e-293	0.396755	0.983	0.813	3.10762e-289	1	HLA-E
ATP5F1A	2.82257e-293	0.377833	0.862	0.533	8.35169e-289	1	ATP5F1A
ARL5B	3.10106e-292	0.323443	0.655	0.327	9.17573e-288	1	ARL5B
NDUFA12	6.3379e-291	0.382511	0.912	0.613	1.87532e-286	1	NDUFA12
YIF1A	8.28898e-290	0.30621	0.737	0.391	2.45263e-285	1	YIF1A
MKNK2	2.22414e-289	0.25248	0.89	0.553	6.58102e-285	1	MKNK2
PSMD12	3.88556e-289	0.333966	0.767	0.44	1.1497e-284	1	PSMD12
NDUFB8	2.27357e-288	0.371195	0.892	0.574	6.72726e-284	1	NDUFB8
MFAP2	5.96897e-288	0.25202	0.418	0.151	1.76616e-283	1	MFAP2
ITGA3	2.38773e-287	0.289269	0.778	0.419	7.06506e-283	1	ITGA3
MSH6	1.11258e-286	0.27018	0.581	0.266	3.29201e-282	1	MSH6
TMED4	1.30979e-286	0.317264	0.729	0.39	3.87554e-282	1	TMED4
LRPAP1	1.35743e-286	0.305066	0.699	0.366	4.01651e-282	1	LRPAP1
NCEH1	5.41678e-286	0.26641	0.557	0.251	1.60277e-281	1	NCEH1
NAA50	2.81827e-285	0.374312	0.894	0.615	8.33898e-281	1	NAA50
TIFA	5.8403e-285	0.279978	0.447	0.178	1.72809e-280	1	TIFA
ATP5MC3	1.45219e-284	0.313588	0.967	0.749	4.29689e-280	1	ATP5MC3
ATP13A3	1.84718e-284	0.295416	0.81	0.477	5.46563e-280	1	ATP13A3
UQCRH	1.56531e-283	0.395763	0.977	0.824	4.63159e-279	1	UQCRH
SSR4	2.23104e-283	0.435289	0.978	0.777	6.60143e-279	1	SSR4
HMG20B	6.81975e-283	0.255102	0.721	0.371	2.0179e-278	1	HMG20B
PSMA4	2.85978e-282	0.388388	0.945	0.651	8.46181e-278	1	PSMA4
CBWD1	7.06106e-282	0.252584	0.59	0.275	2.0893e-277	1	CBWD1
MARCKSL1	8.68252e-281	0.328549	0.788	0.443	2.56907e-276	1	MARCKSL1
DANCR	3.67476e-280	0.268181	0.568	0.259	1.08732e-275	1	DANCR
TMEM208	4.45249e-280	0.301238	0.757	0.416	1.31745e-275	1	TMEM208
EBPL	1.23574e-279	0.293252	0.743	0.39	3.65643e-275	1	EBPL
TOMM40	2.43177e-279	0.310045	0.662	0.329	7.19537e-275	1	TOMM40
MOCS2	5.23359e-279	0.253882	0.48	0.197	1.54857e-274	1	MOCS2
VDAC2	7.39797e-279	0.372553	0.948	0.73	2.18899e-274	1	VDAC2
ZYX	2.10624e-278	0.28596	0.691	0.356	6.23215e-274	1	ZYX
SKP1	3.76042e-278	0.385568	0.955	0.722	1.11267e-273	1	SKP1
ARID5B	1.23278e-277	0.33971	0.755	0.422	3.64767e-273	1	ARID5B
PPIC1	2.27019e-277	0.375924	0.882	0.562	6.71728e-273	1	PPIC
DDX46	4.15994e-277	0.28821	0.774	0.436	1.23088e-272	1	DDX46
SYAP1	6.49181e-277	0.355651	0.837	0.516	1.92086e-272	1	SYAP1
IL11	1.86172e-276	0.319455	0.243	0.057	5.50865e-272	1	IL11
DRAP11	2.20171e-276	0.305358	0.935	0.637	6.51464e-272	1	DRAP1
SDCBP	3.47024e-276	0.331571	0.851	0.517	1.02681e-271	1	SDCBP
COMMD2	1.22662e-275	0.291956	0.718	0.378	3.62943e-271	1	COMMD2
MRPL28	1.58379e-275	0.255804	0.694	0.35	4.68628e-271	1	MRPL28
METTL26	1.95583e-275	0.305669	0.777	0.433	5.78711e-271	1	METTL26
ZMAT2	6.85345e-271	0.260845	0.666	0.343	2.02787e-266	1	ZMAT2
SSR3	2.16178e-268	0.347953	0.904	0.613	6.39649e-264	1	SSR3
EID1	3.49586e-268	0.274456	0.771	0.416	1.03439e-263	1	EID1
TYMP1	8.45238e-268	0.437907	0.977	0.731	2.50097e-263	1	TYMP
TRIB1	6.36361e-267	0.326758	0.718	0.382	1.88293e-262	1	TRIB1
NME3	1.11852e-266	0.272597	0.664	0.331	3.30959e-262	1	NME3
VAPA	1.81332e-266	0.366224	0.967	0.769	5.36542e-262	1	VAPA
POLR1D	2.10015e-266	0.321584	0.906	0.599	6.21414e-262	1	POLR1D
NRBF2	5.70933e-266	0.280567	0.592	0.292	1.68933e-261	1	NRBF2
CFAP298	6.18621e-266	0.292748	0.655	0.339	1.83044e-261	1	CFAP298
NDUFA7	1.06714e-265	0.325005	0.824	0.498	3.15757e-261	1	NDUFA7
SNF8	1.68471e-264	0.28008	0.749	0.416	4.9849e-260	1	SNF8
ITGB6	5.29243e-264	0.342499	0.682	0.353	1.56598e-259	1	ITGB6
SELENOM	8.53272e-264	0.322627	0.745	0.391	2.52475e-259	1	SELENOM
RAB1B	9.59117e-264	0.279848	0.733	0.407	2.83793e-259	1	RAB1B
ATP5MC2	4.61001e-263	0.397626	0.965	0.76	1.36406e-258	1	ATP5MC2
SNRPE	7.4417e-263	0.328908	0.922	0.612	2.20192e-258	1	SNRPE
GLIPR1	2.003e-262	0.297765	0.345	0.119	5.92668e-258	1	GLIPR1
S100A13	2.525e-262	0.355808	0.937	0.666	7.47121e-258	1	S100A13
DCTPP1	5.19335e-262	0.265579	0.573	0.273	1.53666e-257	1	DCTPP1
SNU13	9.01519e-262	0.367485	0.932	0.66	2.66751e-257	1	SNU13
PSMB2	6.49402e-261	0.361069	0.937	0.644	1.92152e-256	1	PSMB2
ANP32A	6.70343e-260	0.279218	0.765	0.432	1.98348e-255	1	ANP32A
EIF5A	4.74872e-259	0.347658	0.939	0.655	1.4051e-254	1	EIF5A
DDX21	1.01963e-258	0.34317	0.816	0.508	3.017e-254	1	DDX21
MRPL27	2.12156e-258	0.274285	0.744	0.409	6.2775e-254	1	MRPL27
UQCRFS1	3.52966e-258	0.343595	0.849	0.535	1.04439e-253	1	UQCRFS1
PDCD5	1.67493e-257	0.284929	0.882	0.55	4.95594e-253	1	PDCD5
DNMT1	3.02163e-257	0.264831	0.706	0.374	8.94071e-253	1	DNMT1
TOMM6	8.53144e-257	0.306535	0.878	0.551	2.52437e-252	1	TOMM6
MAP2K21	2.05702e-256	0.289436	0.881	0.543	6.08653e-252	1	MAP2K2
CCNL1	3.94531e-256	0.365154	0.961	0.721	1.16738e-251	1	CCNL1
RSRC2	8.8269e-256	0.373277	0.891	0.605	2.61179e-251	1	RSRC2
HNRNPDL	1.86888e-254	0.364935	0.943	0.666	5.52982e-250	1	HNRNPDL
BCL2A1	1.51571e-252	0.255797	0.265	0.075	4.48482e-248	1	BCL2A1
SEC61B	6.75187e-252	0.342671	0.963	0.746	1.99781e-247	1	SEC61B
RPL23	4.68631e-250	0.358647	0.983	0.836	1.38663e-245	1	RPL23
PSMA7	9.97957e-250	0.358808	0.971	0.784	2.95286e-245	1	PSMA7
RPL22	1.31169e-249	0.289313	0.99	0.883	3.88115e-245	1	RPL22
COX14	2.90064e-248	0.261237	0.781	0.429	8.5827e-244	1	COX14
ZC3HAV1	1.47143e-246	0.30547	0.626	0.33	4.35382e-242	1	ZC3HAV1
CKB1	6.87623e-245	0.371066	0.906	0.608	2.03461e-240	1	CKB
DDT	7.61903e-245	0.348702	0.921	0.642	2.25439e-240	1	DDT
MSRB2	8.85413e-244	0.305282	0.648	0.348	2.61985e-239	1	MSRB2
HNRNPA0	8.53117e-242	0.266234	0.761	0.427	2.52429e-237	1	HNRNPA0
CTSH	2.79993e-238	0.311562	0.898	0.59	8.2847e-234	1	CTSH
SSB	3.18475e-237	0.279662	0.733	0.414	9.42337e-233	1	SSB
NUCKS1	4.21049e-237	0.277879	0.963	0.708	1.24584e-232	1	NUCKS1
NDUFA4	1.17507e-236	0.398026	0.974	0.772	3.47691e-232	1	NDUFA4
TWISTNB	7.74714e-236	0.425642	0.632	0.336	2.2923e-231	1	TWISTNB
ALAS1	2.7267e-235	0.260843	0.426	0.184	8.06802e-231	1	ALAS1
TMA7	5.51912e-235	0.316846	0.965	0.74	1.63305e-230	1	TMA7
LAMTOR4	6.26377e-233	0.283088	0.876	0.559	1.85339e-228	1	LAMTOR4
NDUFA5	6.70855e-232	0.264566	0.815	0.487	1.98499e-227	1	NDUFA5
SAP18	1.21415e-231	0.309019	0.942	0.673	3.59254e-227	1	SAP18
GHITM	2.32632e-231	0.30239	0.858	0.554	6.88333e-227	1	GHITM
GADD45GIP1	3.23598e-230	0.254155	0.834	0.501	9.57496e-226	1	GADD45GIP1
ALKBH7	9.8848e-230	0.253197	0.746	0.418	2.92481e-225	1	ALKBH7
CXCL16	1.34785e-229	0.260582	0.76	0.442	3.98816e-225	1	CXCL16
ATP5PO	3.23308e-229	0.348151	0.935	0.673	9.56636e-225	1	ATP5PO
CCN1	8.04507e-229	0.386507	0.572	0.294	2.38046e-224	1	CCN1
PRDX6	1.55564e-228	0.34695	0.929	0.664	4.60299e-224	1	PRDX6
TAF7	2.08489e-228	0.279211	0.778	0.467	6.16897e-224	1	TAF7
UQCRQ	1.86132e-227	0.263258	0.953	0.7	5.50745e-223	1	UQCRQ
TRAPPC1	2.28943e-227	0.2742	0.837	0.513	6.7742e-223	1	TRAPPC1
FIS1	2.19192e-225	0.263772	0.82	0.502	6.48566e-221	1	FIS1
G3BP2	1.1314e-224	0.262471	0.698	0.398	3.34769e-220	1	G3BP2
TMEM2651	9.17165e-222	0.274501	0.853	0.53	2.7138e-217	1	TMEM265
CARD19	6.59144e-220	0.264308	0.694	0.389	1.95034e-215	1	CARD19
FADS1	1.24797e-218	0.290675	0.421	0.183	3.69262e-214	1	FADS1
MRPL52	4.22199e-218	0.278178	0.868	0.558	1.24925e-213	1	MRPL52
SSBP1	2.51804e-217	0.266022	0.889	0.577	7.45062e-213	1	SSBP1
RAN	3.20824e-217	0.352283	0.968	0.745	9.49286e-213	1	RAN
RCN2	7.56498e-217	0.263096	0.785	0.471	2.2384e-212	1	RCN2
PSMG1	9.96838e-216	0.287756	0.666	0.368	2.94954e-211	1	PSMG1
PDXK	2.15024e-215	0.276747	0.859	0.563	6.36233e-211	1	PDXK
SMS	5.53666e-215	0.294943	0.806	0.507	1.63824e-210	1	SMS
SMIM22	1.39687e-214	0.288831	0.931	0.659	4.13319e-210	1	SMIM22
IER5	1.65339e-213	0.425205	0.915	0.613	4.89221e-209	1	IER5
TNFAIP2	2.4648e-213	0.255882	0.83	0.526	7.29311e-209	1	TNFAIP2
SF3B5	3.18822e-213	0.266166	0.882	0.585	9.43361e-209	1	SF3B5
ETFB	1.38284e-211	0.282468	0.877	0.583	4.09167e-207	1	ETFB
EGR4	6.41752e-209	0.272312	0.193	0.047	1.89888e-204	1	EGR4
OSTC	1.26208e-208	0.273419	0.894	0.594	3.73437e-204	1	OSTC
HNRNPC	1.33502e-208	0.317598	0.961	0.76	3.95019e-204	1	HNRNPC
KPNA4	4.97892e-208	0.280847	0.84	0.56	1.47321e-203	1	KPNA4
MTPN	7.81176e-208	0.271075	0.848	0.562	2.31142e-203	1	MTPN
RNF7	1.03854e-207	0.274256	0.922	0.638	3.07295e-203	1	RNF7
STK17A	6.96512e-207	0.302947	0.786	0.503	2.06091e-202	1	STK17A
TCEAL91	1.38963e-205	0.318817	0.848	0.508	4.11178e-201	1	TCEAL9
GSN1	4.16934e-205	0.254222	0.944	0.663	1.23367e-200	1	GSN
H1FX	2.31129e-204	0.367305	0.937	0.681	6.83887e-200	1	H1FX
GOLGA4	3.11461e-204	0.254923	0.762	0.462	9.21582e-200	1	GOLGA4
AKIRIN1	5.88647e-200	0.262309	0.688	0.405	1.74175e-195	1	AKIRIN1
AP3S1	8.35567e-200	0.289286	0.772	0.483	2.47236e-195	1	AP3S1
YBX1	3.92997e-198	0.283867	0.979	0.835	1.16284e-193	1	YBX1
HMGN1	2.81066e-195	0.313284	0.974	0.775	8.31646e-191	1	HMGN1
TOMM20	7.66106e-195	0.268955	0.914	0.62	2.26683e-190	1	TOMM20
ATP5F1B	3.58818e-194	0.306903	0.934	0.682	1.06171e-189	1	ATP5F1B
BCL10	4.02778e-194	0.354596	0.723	0.449	1.19178e-189	1	BCL10
PSMB6	5.68033e-194	0.282697	0.92	0.653	1.68075e-189	1	PSMB6
ARF4	1.22614e-192	0.254294	0.885	0.6	3.62802e-188	1	ARF4
COX7B	1.46528e-192	0.307158	0.975	0.811	4.33563e-188	1	COX7B
YWHAE	2.40248e-191	0.295796	0.969	0.794	7.10871e-187	1	YWHAE
CALU	2.54169e-191	0.264041	0.755	0.461	7.5206e-187	1	CALU
H3F3B	4.83804e-191	0.298022	0.995	0.961	1.43153e-186	1	H3F3B
CYCS	1.768e-189	0.320639	0.963	0.74	5.23133e-185	1	CYCS
SUMO2	4.66022e-186	0.321306	0.977	0.8	1.37891e-181	1	SUMO2
EIF3E	4.44152e-185	0.274633	0.899	0.619	1.3142e-180	1	EIF3E
PTP4A2	5.44826e-182	0.284141	0.89	0.617	1.61209e-177	1	PTP4A2
EFHD2	9.82956e-181	0.272042	0.919	0.672	2.90847e-176	1	EFHD2
RPL4	5.07138e-180	0.268565	0.978	0.808	1.50057e-175	1	RPL4
NEDD8	1.43065e-176	0.263445	0.948	0.697	4.23315e-172	1	NEDD8
ANAPC16	1.48183e-176	0.257446	0.901	0.635	4.38458e-172	1	ANAPC16
MALAT1	3.06316e-173	0.371568	0.998	0.979	9.06357e-169	1	MALAT1
ERP29	3.94412e-171	0.257678	0.89	0.619	1.16703e-166	1	ERP29
ULBP2	9.81418e-171	0.2645	0.48	0.245	2.90392e-166	1	ULBP2
HIF1A	4.0313e-170	0.288284	0.869	0.618	1.19282e-165	1	HIF1A
NDUFS6	9.71156e-170	0.253992	0.956	0.712	2.87355e-165	1	NDUFS6
SET	2.27973e-169	0.254923	0.958	0.749	6.7455e-165	1	SET
CLDN1	1.09741e-167	0.34273	0.969	0.77	3.24714e-163	1	CLDN1
CCL26	5.19351e-164	0.408984	0.157	0.039	1.53671e-159	1	CCL26
PLP2	6.84742e-162	0.273792	0.968	0.712	2.02608e-157	1	PLP2
DYNLT1	3.09172e-160	0.256218	0.936	0.708	9.14809e-156	1	DYNLT1
CENPW	5.82671e-158	0.27683	0.937	0.644	1.72407e-153	1	CENPW
TAGLN2	1.87593e-156	0.271642	0.985	0.838	5.55069e-152	1	TAGLN2
SRSF5	3.24708e-156	0.263721	0.862	0.613	9.60778e-152	1	SRSF5
TPI11	1.00457e-152	0.265072	0.986	0.867	2.97241e-148	1	TPI1
RAB5IF	9.07371e-150	0.251859	0.905	0.663	2.68482e-145	1	RAB5IF
YWHAB	1.32392e-148	0.263912	0.947	0.737	3.91734e-144	1	YWHAB
PTGS2	3.99015e-140	0.326828	0.291	0.129	1.18065e-135	1	PTGS2
RRAD	1.01863e-120	0.377995	0.408	0.22	3.01401e-116	1	RRAD
TPM1	3.75004e-113	0.277665	0.689	0.468	1.1096e-108	1	TPM1
SPINK6	1.28458e-108	0.413621	0.117	0.031	3.80093e-104	1	SPINK6
RPL10	4.60799e-105	0.252351	0.995	0.946	1.36346e-100	1	RPL10
CCL2	4.12017e-55	0.470678	0.234	0.141	1.21912e-50	1	CCL2
FP236383.3	0	2.68143	0.93	0.121	0	2	FP236383.3
EXOC6B	0	2.39464	0.806	0.206	0	2	EXOC6B
DHFR	0	2.35434	0.784	0.295	0	2	DHFR
NFIB	0	2.30461	0.596	0.349	0	2	NFIB
PARD3	0	2.14806	0.839	0.377	0	2	PARD3
WWOX	0	2.13104	0.607	0.137	0	2	WWOX
CCDC200	0	2.08037	0.513	0.034	0	2	CCDC200
MYO1E	0	2.05784	0.819	0.372	0	2	MYO1E
MAFB	0	1.93551	0.594	0.206	0	2	MAFB
RIPK1	0	1.91914	0.598	0.209	0	2	RIPK1
CROCC	0	1.91358	0.477	0.087	0	2	CROCC
STAG1	0	1.90798	0.805	0.473	0	2	STAG1
SPIDR	0	1.90324	0.724	0.225	0	2	SPIDR
DLEU1	0	1.87326	0.591	0.157	0	2	DLEU1
RABGAP1L	0	1.85542	0.678	0.267	0	2	RABGAP1L
EXT1	0	1.83274	0.723	0.401	0	2	EXT1
NHSL1	0	1.80113	0.688	0.177	0	2	NHSL1
GPHN	0	1.75847	0.626	0.115	0	2	GPHN
MECOM	0	1.74488	0.674	0.33	0	2	MECOM
FAF1	0	1.7434	0.723	0.321	0	2	FAF1
SIPA1L3	0	1.71625	0.598	0.148	0	2	SIPA1L3
ZFAND3	0	1.71541	0.769	0.315	0	2	ZFAND3
LINC00486	0	1.71174	0.662	0.098	0	2	LINC00486
KIAA1217	0	1.70995	0.68	0.359	0	2	KIAA1217
ADARB2	0	1.70944	0.396	0.118	0	2	ADARB2
SLCO3A1	0	1.69791	0.668	0.183	0	2	SLCO3A1
ZSWIM6	0	1.69668	0.67	0.315	0	2	ZSWIM6
ANK3	0	1.69064	0.597	0.338	0	2	ANK3
DLEU2	0	1.67024	0.638	0.196	0	2	DLEU2
STK3	0	1.65105	0.722	0.348	0	2	STK3
BCAS3	0	1.62712	0.615	0.136	0	2	BCAS3
DTNB	0	1.62461	0.534	0.147	0	2	DTNB
SVIL	0	1.62381	0.781	0.461	0	2	SVIL
RERE	0	1.61047	0.749	0.363	0	2	RERE
RAD51B	0	1.60147	0.526	0.101	0	2	RAD51B
HIST1H3J	0	1.5847	0.266	0.019	0	2	HIST1H3J
SQSTM1	0	1.5601	0.878	0.697	0	2	SQSTM1
AKAP13	0	1.55841	0.836	0.628	0	2	AKAP13
HIST1H2BD	0	1.55499	0.51	0.163	0	2	HIST1H2BD
ATG7	0	1.55484	0.528	0.109	0	2	ATG7
ADAMTSL4-AS1	0	1.53846	0.516	0.053	0	2	ADAMTSL4-AS1
FTX	0	1.52169	0.654	0.378	0	2	FTX
ERC1	0	1.51875	0.684	0.236	0	2	ERC1
JUN	0	1.5143	0.92	0.824	0	2	JUN
LIPE-AS1	0	1.50565	0.505	0.105	0	2	LIPE-AS1
MYO1D	0	1.49628	0.668	0.261	0	2	MYO1D
DENND2C	0	1.48677	0.7	0.339	0	2	DENND2C
LINC00511	0	1.47456	0.729	0.477	0	2	LINC00511
EXOC4	0	1.46599	0.621	0.281	0	2	EXOC4
KAZN	0	1.46315	0.668	0.339	0	2	KAZN
RASAL2	0	1.45443	0.624	0.23	0	2	RASAL2
RAB11FIP1	0	1.44744	0.713	0.453	0	2	RAB11FIP1
PATJ	0	1.44053	0.741	0.415	0	2	PATJ
NLRP1	0	1.43773	0.29	0.069	0	2	NLRP1
NCOA1	0	1.43741	0.605	0.241	0	2	NCOA1
NR6A1	0	1.43663	0.532	0.106	0	2	NR6A1
FAM160A1	0	1.42905	0.582	0.163	0	2	FAM160A1
LRMDA	0	1.42291	0.482	0.171	0	2	LRMDA
PUM2	0	1.42202	0.697	0.346	0	2	PUM2
EHBP1	0	1.41608	0.591	0.263	0	2	EHBP1
DENND4A	0	1.41502	0.542	0.212	0	2	DENND4A
PPP1R10	0	1.40344	0.578	0.267	0	2	PPP1R10
CENPP	0	1.40114	0.512	0.165	0	2	CENPP
RABGEF1	0	1.39782	0.706	0.323	0	2	RABGEF1
ITPKC	0	1.38739	0.71	0.409	0	2	ITPKC
ELF1	0	1.37813	0.734	0.435	0	2	ELF1
ACACA	0	1.37474	0.578	0.22	0	2	ACACA
ITSN2	0	1.37467	0.713	0.392	0	2	ITSN2
PTPRK	0	1.3524	0.697	0.45	0	2	PTPRK
ZFP36L2	0	1.3481	0.772	0.527	0	2	ZFP36L2
AL078604.4	0	1.34176	0.304	0.028	0	2	AL078604.4
LRRC23	0	1.33628	0.353	0.099	0	2	LRRC23
CDKAL1	0	1.33121	0.59	0.164	0	2	CDKAL1
NAALADL2	0	1.31964	0.459	0.154	0	2	NAALADL2
RBM47	0	1.31772	0.63	0.345	0	2	RBM47
SIK3	0	1.29451	0.617	0.213	0	2	SIK3
IGF1R	0	1.28887	0.702	0.474	0	2	IGF1R
ADK	0	1.28252	0.695	0.469	0	2	ADK
SETD5	0	1.27399	0.642	0.359	0	2	SETD5
MACF1	0	1.27125	0.733	0.515	0	2	MACF1
ASH1L	0	1.26886	0.738	0.5	0	2	ASH1L
AC105052.4	0	1.26829	0.511	0.036	0	2	AC105052.4
TIAM1	0	1.26596	0.586	0.207	0	2	TIAM1
PLD1	0	1.26094	0.556	0.249	0	2	PLD1
TEX14	0	1.26074	0.244	0.014	0	2	TEX14
AC083837.1	0	1.25823	0.246	0.049	0	2	AC083837.1
AC092683.1	0	1.25702	0.337	0.099	0	2	AC092683.1
MED13L	0	1.25139	0.69	0.44	0	2	MED13L
ARIH1	0	1.24859	0.684	0.424	0	2	ARIH1
CYP20A1	0	1.24799	0.45	0.139	0	2	CYP20A1
POU3F1	0	1.24782	0.323	0.071	0	2	POU3F1
THUMPD3-AS1	0	1.24677	0.624	0.379	0	2	THUMPD3-AS1
CBFA2T2	0	1.24494	0.567	0.18	0	2	CBFA2T2
ETV6	0	1.23779	0.646	0.353	0	2	ETV6
ATXN1	0	1.23546	0.592	0.242	0	2	ATXN1
IGKC	0	1.23062	0.692	0.329	0	2	IGKC
MRTFA	0	1.22514	0.582	0.183	0	2	MRTFA
ACTN4	0	1.22087	0.876	0.829	0	2	ACTN4
PHLDB3	0	1.21533	0.452	0.121	0	2	PHLDB3
SPPL3	0	1.21369	0.647	0.369	0	2	SPPL3
SMURF1	0	1.20389	0.613	0.218	0	2	SMURF1
USP34	0	1.20341	0.677	0.397	0	2	USP34
EPB41L5	0	1.20178	0.541	0.19	0	2	EPB41L5
NBEAL1	0	1.1979	0.618	0.332	0	2	NBEAL1
SLC20A2	0	1.19494	0.592	0.295	0	2	SLC20A2
KDM6A	0	1.19317	0.584	0.278	0	2	KDM6A
PTK2	0	1.19308	0.676	0.398	0	2	PTK2
VPS13B	0	1.19023	0.531	0.138	0	2	VPS13B
NCOA2	0	1.18882	0.567	0.231	0	2	NCOA2
ANKRD36B	0	1.18786	0.382	0.12	0	2	ANKRD36B
SSH2	0	1.18005	0.55	0.238	0	2	SSH2
DOCK1	0	1.17957	0.581	0.278	0	2	DOCK1
MEI1	0	1.1776	0.361	0.017	0	2	MEI1
TRIO	0	1.17357	0.559	0.218	0	2	TRIO
IMMP2L	0	1.17289	0.478	0.212	0	2	IMMP2L
BABAM2	0	1.17025	0.526	0.202	0	2	BABAM2
PRKCE	0	1.16633	0.467	0.098	0	2	PRKCE
TMEM117	0	1.15568	0.476	0.084	0	2	TMEM117
COP1	0	1.15131	0.573	0.234	0	2	COP1
COL1A1	0	1.14968	0.692	0.275	0	2	COL1A1
VTI1A	0	1.14746	0.554	0.203	0	2	VTI1A
DIAPH2	0	1.14667	0.467	0.132	0	2	DIAPH2
TCF12	0	1.13752	0.559	0.259	0	2	TCF12
CAMKMT	0	1.13465	0.431	0.071	0	2	CAMKMT
NFAT5	0	1.12986	0.659	0.428	0	2	NFAT5
LTBP1	0	1.12229	0.428	0.157	0	2	LTBP1
NSMCE2	0	1.11397	0.571	0.255	0	2	NSMCE2
ZFP36	0	1.113	0.864	0.786	0	2	ZFP36
BIRC6	0	1.11063	0.641	0.385	0	2	BIRC6
HIVEP2	0	1.1096	0.553	0.238	0	2	HIVEP2
FGD4	0	1.10787	0.524	0.201	0	2	FGD4
PHLPP1	0	1.10582	0.477	0.15	0	2	PHLPP1
COG5	0	1.10471	0.539	0.171	0	2	COG5
USP6NL	0	1.10365	0.53	0.223	0	2	USP6NL
CCDC146	0	1.0991	0.466	0.111	0	2	CCDC146
LRBA	0	1.09794	0.544	0.236	0	2	LRBA
RALGPS2	0	1.0964	0.576	0.29	0	2	RALGPS2
ADGRL2	0	1.09596	0.441	0.152	0	2	ADGRL2
MAGI3	0	1.09358	0.534	0.196	0	2	MAGI3
CCDC171	0	1.0866	0.291	0.073	0	2	CCDC171
FBXO34	0	1.0864	0.641	0.367	0	2	FBXO34
ASAP1	0	1.08195	0.57	0.305	0	2	ASAP1
RC3H1	0	1.08045	0.629	0.303	0	2	RC3H1
CBR3-AS1	0	1.07957	0.411	0.124	0	2	CBR3-AS1
SIPA1L1	0	1.07392	0.557	0.253	0	2	SIPA1L1
ARHGEF3	0	1.06813	0.489	0.154	0	2	ARHGEF3
PSD3	0	1.06771	0.497	0.141	0	2	PSD3
TRPS1	0	1.06678	0.462	0.157	0	2	TRPS1
ANKHD1	0	1.06587	0.649	0.397	0	2	ANKHD1
TRA2A	0	1.06096	0.727	0.51	0	2	TRA2A
PAN3	0	1.05548	0.513	0.168	0	2	PAN3
LINC01619	0	1.05457	0.33	0.035	0	2	LINC01619
AC012447.1	0	1.0527	0.229	0.009	0	2	AC012447.1
BTBD9	0	1.05168	0.395	0.078	0	2	BTBD9
SCAPER	0	1.04898	0.524	0.248	0	2	SCAPER
TBC1D8	0	1.04761	0.476	0.091	0	2	TBC1D8
TTC28	0	1.03801	0.324	0.052	0	2	TTC28
HLCS	0	1.036	0.402	0.121	0	2	HLCS
SREBF2	0	1.03409	0.578	0.295	0	2	SREBF2
SH3RF2	0	1.02892	0.429	0.115	0	2	SH3RF2
AP001160.1	0	1.02713	0.21	0.015	0	2	AP001160.1
TANC1	0	1.02132	0.564	0.281	0	2	TANC1
RBFOX2	0	1.01818	0.663	0.418	0	2	RBFOX2
DIP2B	0	1.01754	0.537	0.244	0	2	DIP2B
STOX2	0	1.015	0.385	0.123	0	2	STOX2
TRAPPC9	0	1.01201	0.447	0.105	0	2	TRAPPC9
AGAP1	0	1.00885	0.43	0.113	0	2	AGAP1
ARL15	0	1.00135	0.368	0.097	0	2	ARL15
MAP4K3	0	1.00106	0.494	0.184	0	2	MAP4K3
PCCA	0	0.994033	0.404	0.112	0	2	PCCA
RAPGEF2	0	0.993789	0.497	0.167	0	2	RAPGEF2
ZCCHC7	0	0.992252	0.516	0.245	0	2	ZCCHC7
CLASP1	0	0.991554	0.486	0.152	0	2	CLASP1
LINC01473	0	0.989456	0.306	0.036	0	2	LINC01473
GAREM1	0	0.989206	0.47	0.154	0	2	GAREM1
CHODL	0	0.987676	0.25	0.014	0	2	CHODL
OGDH	0	0.974443	0.549	0.238	0	2	OGDH
COL3A1	0	0.96046	0.532	0.076	0	2	COL3A1
EYA2	0	0.955748	0.526	0.255	0	2	EYA2
EHMT1	0	0.950909	0.533	0.255	0	2	EHMT1
PDE8A	0	0.950798	0.445	0.161	0	2	PDE8A
GNGT1	0	0.94129	0.314	0.083	0	2	GNGT1
ARHGAP26	0	0.938082	0.452	0.181	0	2	ARHGAP26
ARHGEF4	0	0.937507	0.4	0.108	0	2	ARHGEF4
NCKAP5	0	0.936197	0.286	0.052	0	2	NCKAP5
ATAD2B	0	0.936066	0.453	0.159	0	2	ATAD2B
NPAS2	0	0.932446	0.485	0.155	0	2	NPAS2
FBXL17	0	0.931431	0.424	0.139	0	2	FBXL17
FOSB	0	0.929546	0.801	0.495	0	2	FOSB
WNT9A	0	0.924814	0.322	0.061	0	2	WNT9A
GRHL2	0	0.917718	0.433	0.146	0	2	GRHL2
HIVEP3	0	0.915211	0.406	0.145	0	2	HIVEP3
MARK1	0	0.914727	0.404	0.134	0	2	MARK1
MID1	0	0.908261	0.432	0.166	0	2	MID1
FOXO1	0	0.904227	0.456	0.168	0	2	FOXO1
AC022217.3	0	0.894006	0.407	0.044	0	2	AC022217.3
PITPNC1	0	0.893842	0.383	0.095	0	2	PITPNC1
MGST1	0	0.89126	0.307	0.077	0	2	MGST1
FBXO17	0	0.888909	0.354	0.081	0	2	FBXO17
GTF2IRD1	0	0.885999	0.454	0.137	0	2	GTF2IRD1
PPP1R12B	0	0.88549	0.437	0.169	0	2	PPP1R12B
PPP6R3	0	0.8848	0.551	0.255	0	2	PPP6R3
MAML3	0	0.874715	0.335	0.055	0	2	MAML3
GRIP1	0	0.87044	0.323	0.054	0	2	GRIP1
FP671120.4	0	0.865378	0.271	0.039	0	2	FP671120.4
MCF2L2	0	0.865092	0.335	0.063	0	2	MCF2L2
SDK1	0	0.86061	0.22	0.035	0	2	SDK1
AC008014.1	0	0.860273	0.284	0.032	0	2	AC008014.1
ATP9B	0	0.85972	0.408	0.125	0	2	ATP9B
SLC22A23	0	0.853032	0.402	0.138	0	2	SLC22A23
LINC01004	0	0.846813	0.351	0.046	0	2	LINC01004
LMCD1-AS1	0	0.844693	0.243	0.014	0	2	LMCD1-AS1
ARID2	0	0.839265	0.475	0.205	0	2	ARID2
GATAD2B	0	0.838734	0.484	0.192	0	2	GATAD2B
SPDYA	0	0.836068	0.308	0.037	0	2	SPDYA
PGBD5	0	0.832877	0.304	0.036	0	2	PGBD5
AL021155.5	0	0.832006	0.192	0.026	0	2	AL021155.5
THADA	0	0.831911	0.387	0.133	0	2	THADA
CDR2	0	0.827769	0.43	0.161	0	2	CDR2
LINC01138	0	0.810643	0.342	0.103	0	2	LINC01138
IGHG1	0	0.810444	0.474	0.129	0	2	IGHG1
CATSPERG	0	0.803664	0.225	0.02	0	2	CATSPERG
SH3D19	0	0.800401	0.471	0.182	0	2	SH3D19
AL450992.1	0	0.797319	0.351	0.033	0	2	AL450992.1
DOCK9	0	0.796785	0.484	0.201	0	2	DOCK9
LARGE1	0	0.794876	0.333	0.077	0	2	LARGE1
ZNF83	0	0.793345	0.427	0.122	0	2	ZNF83
CHST11	0	0.784601	0.298	0.054	0	2	CHST11
BEST1	0	0.771205	0.48	0.093	0	2	BEST1
AC006001.2	0	0.76599	0.331	0.03	0	2	AC006001.2
BACH2	0	0.764948	0.236	0.032	0	2	BACH2
XYLT1	0	0.751623	0.256	0.03	0	2	XYLT1
TESK2	0	0.749982	0.336	0.094	0	2	TESK2
RFX2	0	0.746256	0.356	0.1	0	2	RFX2
VWA8	0	0.743641	0.316	0.075	0	2	VWA8
OPHN1	0	0.737796	0.318	0.067	0	2	OPHN1
ZNF821	0	0.733801	0.289	0.068	0	2	ZNF821
TET3	0	0.726127	0.366	0.102	0	2	TET3
CCSER1	0	0.719717	0.235	0.021	0	2	CCSER1
B4GALNT3	0	0.715469	0.313	0.065	0	2	B4GALNT3
ZHX2	0	0.7149	0.339	0.076	0	2	ZHX2
AMBRA1	0	0.713795	0.389	0.07	0	2	AMBRA1
COL1A2	0	0.710437	0.445	0.102	0	2	COL1A2
EMC1-AS1	0	0.707431	0.252	0.034	0	2	EMC1-AS1
NOTCH2NLC	0	0.698548	0.354	0.083	0	2	NOTCH2NLC
AC027117.2	0	0.697889	0.229	0.034	0	2	AC027117.2
AL139260.1	0	0.693381	0.225	0.024	0	2	AL139260.1
AGTPBP1	0	0.693347	0.321	0.089	0	2	AGTPBP1
HS6ST2	0	0.687185	0.284	0.038	0	2	HS6ST2
CAMTA1-DT	0	0.685479	0.215	0.014	0	2	CAMTA1-DT
BHLHE40-AS1	0	0.668586	0.269	0.032	0	2	BHLHE40-AS1
MAST2	0	0.666561	0.303	0.067	0	2	MAST2
MIR4713HG	0	0.650071	0.24	0.02	0	2	MIR4713HG
FBXO27	0	0.645909	0.294	0.065	0	2	FBXO27
LINC01117	0	0.642712	0.223	0.03	0	2	LINC01117
AC104695.2	0	0.641819	0.215	0.016	0	2	AC104695.2
AL139106.1	0	0.629053	0.124	0.002	0	2	AL139106.1
GPR137C	0	0.623266	0.236	0.039	0	2	GPR137C
SEMA5A	0	0.61619	0.196	0.015	0	2	SEMA5A
XKR6	0	0.615962	0.287	0.066	0	2	XKR6
ST6GALNAC2	0	0.61523	0.281	0.028	0	2	ST6GALNAC2
CCDC18	0	0.614566	0.285	0.063	0	2	CCDC18
SLC6A11	0	0.606247	0.25	0.042	0	2	SLC6A11
AKR1E2	0	0.597966	0.247	0.027	0	2	AKR1E2
SHCBP1L	0	0.590697	0.209	0.029	0	2	SHCBP1L
ASTN2	0	0.589214	0.209	0.028	0	2	ASTN2
TYW1B	0	0.587585	0.256	0.034	0	2	TYW1B
HECW2	0	0.582836	0.198	0.027	0	2	HECW2
HMGA1P4	0	0.58266	0.25	0.02	0	2	HMGA1P4
LUM	0	0.581577	0.405	0.082	0	2	LUM
ACER2	0	0.576351	0.188	0.023	0	2	ACER2
2026-12-01	0	0.564918	0.178	0.016	0	2	2026-12-01
DCN	0	0.564609	0.323	0.046	0	2	DCN
OSMR-AS1	0	0.552441	0.274	0.062	0	2	OSMR-AS1
TDRD10	0	0.542854	0.183	0.01	0	2	TDRD10
AC079781.5	0	0.542043	0.302	0.047	0	2	AC079781.5
C5orf66	0	0.515523	0.218	0.033	0	2	C5orf66
ZNF565	0	0.502311	0.229	0.031	0	2	ZNF565
KCNMB2-AS1	0	0.497689	0.143	0.009	0	2	KCNMB2-AS1
C12orf56	0	0.479188	0.221	0.033	0	2	C12orf56
DNAJC15	0	0.479086	0.38	0.095	0	2	DNAJC15
RFX3-AS1	0	0.476139	0.198	0.021	0	2	RFX3-AS1
IGLC1	0	0.456914	0.313	0.067	0	2	IGLC1
CCL4	0	0.443866	0.315	0.069	0	2	CCL4
AC005062.1	0	0.443651	0.177	0.017	0	2	AC005062.1
SPARC	0	0.443217	0.287	0.048	0	2	SPARC
IDO2	0	0.44047	0.141	0.009	0	2	IDO2
AC092535.4	0	0.429559	0.178	0.006	0	2	AC092535.4
AC019068.1	0	0.419291	0.172	0.011	0	2	AC019068.1
AL136366.1	0	0.410861	0.11	0.002	0	2	AL136366.1
AC007216.4	0	0.405208	0.186	0.015	0	2	AC007216.4
AP001207.3	0	0.394015	0.196	0.014	0	2	AP001207.3
AC008438.1	0	0.387126	0.153	0.011	0	2	AC008438.1
AC104123.1	0	0.354634	0.14	0.009	0	2	AC104123.1
HCG17	0	0.352323	0.172	0.012	0	2	HCG17
Z94721.1	0	0.348237	0.153	0.011	0	2	Z94721.1
IGHA1	0	0.341947	0.283	0.059	0	2	IGHA1
VIM	0	0.329934	0.559	0.213	0	2	VIM
THSD4-AS1	0	0.327455	0.299	0.042	0	2	THSD4-AS1
PLB1	3.41285e-306	0.487116	0.163	0.017	1.00983e-301	2	PLB1
ANKUB1	4.33106e-306	0.442884	0.143	0.011	1.28152e-301	2	ANKUB1
AL691403.1	4.39382e-306	0.347628	0.133	0.008	1.30009e-301	2	AL691403.1
MGAT5	8.82589e-304	0.685463	0.38	0.126	2.61149e-299	2	MGAT5
EML4	1.47966e-303	1.1263	0.653	0.428	4.37817e-299	2	EML4
AUH	1.73688e-303	0.620786	0.344	0.104	5.13925e-299	2	AUH
KIF13A	5.69554e-303	0.943585	0.514	0.244	1.68525e-298	2	KIF13A
MBD5	4.06869e-302	0.918521	0.462	0.198	1.20388e-297	2	MBD5
MYO9A	1.52676e-301	0.941819	0.449	0.187	4.51752e-297	2	MYO9A
SIAH2-AS1	1.98366e-301	0.543418	0.14	0.01	5.86944e-297	2	SIAH2-AS1
CLDN4	5.16915e-300	1.42076	0.803	0.678	1.5295e-295	2	CLDN4
DENND1B	1.31634e-299	1.04398	0.514	0.243	3.89492e-295	2	DENND1B
CLEC16A	1.37101e-299	0.590093	0.34	0.104	4.05668e-295	2	CLEC16A
ASXL2	1.78521e-299	0.9293	0.482	0.216	5.28225e-295	2	ASXL2
SOX4	4.10135e-299	1.46259	0.809	0.652	1.21355e-294	2	SOX4
LAMTOR5-AS1	7.37494e-298	0.36703	0.168	0.019	2.18217e-293	2	LAMTOR5-AS1
TENM4	2.78469e-297	0.42134	0.142	0.011	8.23962e-293	2	TENM4
BICRAL	8.4873e-297	0.610001	0.281	0.07	2.51131e-292	2	BICRAL
TMTC2	1.67128e-296	0.851294	0.372	0.127	4.94515e-292	2	TMTC2
AL355075.4	1.70322e-296	1.16447	0.224	0.043	5.03967e-292	2	AL355075.4
AL591043.2	3.0107e-296	0.432362	0.111	0.004	8.90836e-292	2	AL591043.2
CAMK1D	4.95689e-295	1.06783	0.396	0.149	1.46669e-290	2	CAMK1D
NTN1	7.2137e-295	0.520039	0.184	0.026	2.13446e-290	2	NTN1
FBXL20	5.39827e-294	0.651352	0.347	0.11	1.59729e-289	2	FBXL20
ANKRD44	1.69098e-293	0.557747	0.234	0.047	5.00344e-289	2	ANKRD44
JMJD1C	4.67577e-293	1.18339	0.744	0.56	1.38351e-288	2	JMJD1C
HECTD4	6.79818e-293	0.717794	0.405	0.151	2.01151e-288	2	HECTD4
SASH1	3.60028e-292	0.759142	0.445	0.18	1.06529e-287	2	SASH1
UBA6-AS1	1.8728e-289	0.80529	0.356	0.117	5.54142e-285	2	UBA6-AS1
ANKAR	2.07993e-289	0.550443	0.2	0.033	6.1543e-285	2	ANKAR
AC069277.1	3.90347e-289	0.433081	0.11	0.004	1.155e-284	2	AC069277.1
CNTNAP3B	4.52238e-288	0.792755	0.266	0.066	1.33813e-283	2	CNTNAP3B
KCNG3	5.36656e-288	0.529167	0.19	0.029	1.58791e-283	2	KCNG3
DPYD	5.72969e-288	1.00206	0.516	0.253	1.69536e-283	2	DPYD
AFF1	5.74923e-288	0.971539	0.548	0.292	1.70114e-283	2	AFF1
COL6A3	1.23797e-287	0.261739	0.181	0.025	3.66304e-283	2	COL6A3
PKN2	1.32223e-287	1.0285	0.671	0.434	3.91236e-283	2	PKN2
FBXO11	1.61798e-287	1.04919	0.623	0.387	4.78744e-283	2	FBXO11
VGLL4	1.29144e-286	1.23844	0.635	0.416	3.82123e-282	2	VGLL4
BNC2	8.62231e-286	0.428558	0.163	0.019	2.55125e-281	2	BNC2
SRRM2	1.04492e-285	0.986469	0.842	0.761	3.09181e-281	2	SRRM2
SP3	1.20211e-285	1.22358	0.636	0.408	3.55694e-281	2	SP3
TOM1L2	1.3192e-285	0.635587	0.406	0.147	3.90338e-281	2	TOM1L2
AZIN1-AS1	3.69041e-285	0.485927	0.208	0.036	1.09196e-280	2	AZIN1-AS1
AL450998.2	6.7706e-285	0.722563	0.336	0.106	2.00335e-280	2	AL450998.2
AL731577.2	6.83563e-284	0.350695	0.146	0.014	2.0226e-279	2	AL731577.2
LINC00571	3.42674e-283	0.428811	0.175	0.024	1.01394e-278	2	LINC00571
GMDS	1.04512e-282	1.01873	0.503	0.25	3.09239e-278	2	GMDS
TTC39B	1.06653e-282	1.13602	0.486	0.224	3.15577e-278	2	TTC39B
PPARG	1.95555e-281	0.52951	0.194	0.031	5.78627e-277	2	PPARG
SBF2	6.98017e-280	0.916144	0.471	0.214	2.06536e-275	2	SBF2
RPTOR	1.21966e-279	0.432185	0.215	0.04	3.60885e-275	2	RPTOR
A2ML1	5.24592e-279	0.557431	0.304	0.079	1.55222e-274	2	A2ML1
STPG4	5.32304e-279	0.324878	0.123	0.008	1.57503e-274	2	STPG4
MCU	1.81572e-278	0.986907	0.492	0.238	5.37254e-274	2	MCU
GMDS-DT	3.45802e-278	0.773028	0.304	0.09	1.02319e-273	2	GMDS-DT
GARNL3	1.55386e-277	0.378953	0.154	0.017	4.5977e-273	2	GARNL3
PRKN	2.4333e-277	0.327227	0.122	0.008	7.19989e-273	2	PRKN
PHF21A	8.78349e-277	0.871311	0.339	0.112	2.59895e-272	2	PHF21A
SERINC5	9.00097e-277	0.987942	0.53	0.276	2.6633e-272	2	SERINC5
APOLD1	1.77516e-276	0.548504	0.193	0.032	5.25253e-272	2	APOLD1
SNHG31	3.11652e-276	0.310012	0.175	0.024	9.22146e-272	2	SNHG31
[truncated: 5,664 more rows]

## Sheet: Table S4
Supplementary Table 3. Signature related gene sets used in T cells
cytotoxic	exhausted	proliferative	regulatory
HLA-C	IL32	CCNF	B2M
HLA-A	IL2RG	WDHD1	CD3D
CD3D	LCK	SKA3	CD3E
IL32	GAPDH	SNRNP40	CD247
LCK	CCL4	DPM2	FANK1
CCL4	IL2RB	BUB1B	HLA.A
CD3G	RGS1	MAGOHB	SKAP1
CD3E	CD3G	SFXN1	CCR8
PRF1	CD3E	MRPL22	SIRPG
RARRES3	SLA2	AKR7A2	DUSP16
CTSW	CBLB	HDAC1	RGS1
CD8B	APOBEC3G	PDAP1	LAT
CST7	CD2	ANAPC15	IL2RG
GZMH	PHLDA1	DDB2	TMEM173
NKG7	SH2D2A	KIF4A	MAF
GZMK	ITGAE	RFC3	CD2
CD8A	CD27	DIAPH3	BIRC3
GZMA	TOX	GSTO1	RHBDD2
CCL5	PRF1	GMPS	FAS
HCST	CTLA4	COPS3	TNFRSF9
CD2	CD3D	POLD3	IL1R2
APOBEC3G	SIRPG	SKA1	S100A4
GZMM	RAB27A	MCM10	CD28
GIMAP7	ITM2A	RFC5	GBP2
GZMB	PTMS	KPNB1	GBP5
CD96	CST7	COMMD4	SOD1
GIMAP4	AC092580.4	POLR2G	AC133644.2
IFITM1	CD8B	ARL6IP6	DUSP4
KLRD1	CXCR6	CYB5B	ARID5B
SAMD3	ENTPD1	WDR54	STAM
RAC2	LYST	DEPDC1B	PBXIP1
EOMES	CTSW	TMEM14A	IKZF2
EVL	TNFRSF9	RAD51C	UGP2
CLEC2B	TIGIT	ACTL6A	TNFRSF1B
TC2N	CD7	PPIH	CORO1B
HOPX	PDCD1	RMI2	CD7
CD99	VCAM1	DSN1	GK
CD52	HAVCR2	CDK2	ICA1
STK17A	GZMA	GALM	SPOCK2
SLC9A3R1	IFNG	RBBP4	PMAIP1
SLA2	NKG7	RPL39L	PIM2
SH3BGRL3	DUSP4	CMC2	LAIR2
ITM2C	CCL5	POP7	DNPH1
PTPRC	GZMB	ETFB	HTATIP2
CORO1A	CD8A	SPAG5	CD27
KLRG1	LAG3	PHPT1	LAYN
MATK	CXCL13	CKAP5	MAGEH1
TBC1D10C	PTPN22	RNPS1	ICOS
ARHGDIB	HLA.A	ANLN	RTKN2
PTPRCAP	TRBC2	ACYP1	CARD16
RPS26	GZMH	TPGS2	CTLA4
CXCR3	KIR2DL4	NAP1L4	LTB
F2R	PRKCH	PBK	TBC1D4
KLRK1	TRAC	TMEM160	TIGIT
ZNF683	ID2	ENSA	IL32
AOAH	RARRES3	TUBG1	IL2RA
LYAR	CD96	PTBP1	BATF
IL2RB	SNAP47	VBP1	TNFRSF18
PSME1	CLEC2D	PPP4C	FOXP3
IL2RG	RNF19A	MTCH2	TNFRSF4
CD7	KLRD1	EXOSC8	LINC00152
LCP1	RBPJ	NDUFA12	LCK
MYL12B	CCND2	SGOL1	F5
PARP8	NELL2	UBE2I	AC017002.1
PRKCH	CHST12	CDC6	CTSC
XCL2	PTPN7	RBBP8	PHLDA1
RPS27	AKAP5	POLR3K	CD4
CD69	CSF1	SGOL2	GADD45A
CD247	ALOX5AP	HAUS1	TRAC
GNLY	SYTL3	LAGE3	IKZF4
THEMIS	EVL	CEP57	ZC3H12D
PVRIG	TAP1	POLD2	IL2RB
C12orf75	HLA.C	BCL2L12	BTG3
SH2D1A	FASLG	SSNA1	SUMO2
ITGA1	KRT86	HADH	SLAMF1
MYL12A	SAMSN1	PAFAH1B3	MIR4435.2HG
CALM1	PARK7	MYL6B	CD5
GYG1	MYO7A	ARL3	HNRNPLL
PSMB9	TPI1	TIMELESS	YWHAB
DUSP2	GALNT2	NDUFA2	ARL6IP5
XCL1	PSMB9	ITGB3BP	GATA3
OASL	LAYN	NUTF2	SAT1
PYHIN1	AC069363.1	LRR1	CXCR6
CNN2	FKBP1A	YWHAE	CACYBP
FYN	TNFRSF1B	MPC2	UCP2
DENND2D	SLA	MRPL37	TNFRSF25
ZFP36L2	APOBEC3C	EIF2S2	SH2D2A
EMB	SOD1	NCAPD3	TNIK
AC092580.4	ARHGAP9	SPC24	HS3ST3B1
CXCR6	GBP5	LBR	JAK1
RUNX3	HCST	NDUFB6	RPS27L
WIPF1	LSP1	SUZ12	UBC
MYH9	GNLY	PIN1	PIK3IP1
SEPT1	OASL	POLR2K	FBLN7
ITM2A	STAT3	PSMA3	CUL9
TSEN54	ZBED2	TXN	PPM1G
LAT	FYN	MRPL11	GAPDH
FASLG	SLC7A5	HSD17B10	TSPAN5
PIK3R1	CRTAM	SHMT2	IL12RB2
LOC101929531	CD6	TEX30	ETV7
CCL4L1	PGAM1	SNRPA	PHTF2
AKNA	UBC	STOML2	MAT2B
SCML4	KLRK1	RNASEH2B	GNG8
ZAP70	CD82	TOPBP1	RORA
SH2D2A	SNX9	TIMM10	SELL
CD6	LINC00152	NHP2	PRDX2
CMC1	SIT1	COX6A1	CALM3
APMAP	ACP5	ZCRB1	FAAH2
KIAA1551	AFAP1L2	HDGF	IL21R
PDCD4	MIR155HG	GTF3C6	HLA.C
NFATC2	PAG1	DNPH1	CCR6
STOM	NAB1	UBE2A	GRSF1
BTN3A2	RUNX3	MRPL13	GLRX
PTPN22	PDE7B	PSMG2	IL1R1
ETS1	SPTAN1	NOP56	MAST4
CLIC3	RASAL3	CLTA	ADTRP
SELPLG	PSMB8	IFI27L1	PKM
TBCD	CLEC2B	PRR11	TNIP1
CHST12	PRDM1	NUDT5	TRAF1
SEPT7	AHI1	RFC2	OPTN
LIME1	NAP1L4	MND1	HSPA8
IFNG	LBH	PTPN7	NDFIP1
CLDND1	TRAF5	FIBP	PHACTR2
FAM102A	IFITM1	SUPT16H	RHOH
RASAL3	TNFRSF18	AP2S1	HOXB2
GIMAP6	PDE4D	POMP	THEM4
LCP2	CREM	PSMA5	GALM
CXCR4	HOPX	NDUFS8	PCED1B
PPP1R18	NDFIP2	PRKDC	P2RY10
BIN1	IKZF3	TALDO1	STK17B
SUN2	SARDH	PDIA6	CRADD
TRBC2	HNRNPLL	MYBL2	PTTG1
SLFN5	RDH10	PMVK	SNX9
TRGC2	CORO1A	YWHAH	CIRBP
TRAT1	GEM	RBPJ	LOC101928173
TRAC	LY6E	PRELID1	CUTA
C5orf56	SRGN	BOLA3	ARHGDIB
CBLB	COTL1	TPM3	SARAF
KLRC2	BHLHE40	IFI27L2	MYL6
KLRC1	PSTPIP1	ITGAE	TLK1
TRG.AS1	FUT8	SHCBP1	C9orf16
CCR5	SH3BGRL3	UBE2N	UXS1
ABI3	PDE3B	ARHGAP11A	MIR4435.1HG
IKZF3	DAPK2	PSMD14	CHST7
ITGAL	PGK1	CKLF	ZBTB38
SHISA5	TNIP3	SMS	PELI1
SYNE1	ASB2	NCAPH	PRDM1
ITGB7	ASXL2	ACAT2	CCR4
RABAC1	SYT11	BARD1	EPHX2
HLA.H	WIPF1	SIRPG	CYTIP
IDH2	SUMO2	NDUFAB1	CMTM7
CISH	CDK2AP2	NDUFA4	TRBC2
HLA-B	SYTL2	MYL6	TRIB2
	TNFSF4	NCAPG2	CASP1
	THEMIS	BRCA2	LTA
	GPR56	BAZ1B	ENO1
	LAT	ITGB1BP1	ADAT2
	ADGRG1	NABP2	CREM
	LCP2	DCTN3	FKBP1A
	BST2	NCAPH2	SDF4
	NBL1	MXD3	NDUFV2
	SURF4	FOXM1	FAM129A
	EZR	VRK1	ISCU
	DFNB31	HAT1	PARK7
	LOC101929531	NRM	MRPS6
	KLRC1	XRCC5	RHOG
	NR3C1	EIF5A	NCF4
	BATF	CHAF1A	RAC2
	ATXN1	CDC45	USP15
	KLRC2	PSMB6	C12orf57
	STK17B	TFDP1	PPP1R2
	CLSTN3	ARPC5L	MAL
	GALM	APOBEC3G	PBX4
	PTTG1	DBI	ICAM3
	DGKH	NAP1L1	UBE2B
	TOX2	RAD51	RASGRP1
	DTHD1	MDH1	ENTPD1
	ITGA1	MEA1	NGFRAP1
	BUB3	HINT2	HAPLN3
	ICOS	CKAP2	ITK
	ITGA4	KIF14	DDX24
	CD99	PRDX2	SIT1
	TSEN54	RNASEH2C	ISG20
	SLC27A2	SAC3D1	TRAF3
	CD2BP2	RAB27A	SYNE2
	JAKMIP1	PAICS	LEF1
	CXCR3	ESCO2	ARPC1B
	DRAP1	BUB1	OAS1
	EID1	PARP1	APBB1IP
	SLC9A3R1	GNG5	LBH
	RALGDS	CDKN2C	SRGN
	GBP2	NDUFA6	MAP1LC3A
	KLRC4	SERBP1	IGFLR1
	GATA3	PPM1G	RPS26
	KLRC3	TXNDC17	LIMA1
	PCED1B	DCTPP1	PAIP2
	SRGAP3	ZDHHC12	TTC39C
	F2R	PSIP1	ITM2A
	RGS2	NME1	SLA
	CDK6	CDK2AP2	ACP5
	ZNF683	NCAPD2	CCM2
	HLA.B	FKBP1A	SH2D1A
	SHFM1	SLC25A3	CCNG2
	GFOD1	APOBEC3C	SKP1
	FAM3C	CDCA2	RAP1A
	PPP1R16B	CDC25B	IL10RA
	TERF2IP	WHSC1	RAB11FIP1
	PKM	CASC5	ANKRD10
	RABAC1	C19orf48	GCNT1
	RNF213	AURKA	SEPT6
	ITGB7	SRSF10	CLEC2D
	SPOCK2	NDUFS6	UBE2D2
	OPTN	NDUFB3	METTL8
	CCL4L2	MELK	RNF213
	IGFLR1	GGCT	SPATS2L
	FABP5	HNRNPA3	IFNAR2
	C9orf142	ARPC5	TANK
	ARL3	BLOC1S1	CNST
	TMEM2	VDAC3	PAK2
	ANXA6	PSMA7	NOP58
	TRAT1	CDKN2A	FCRL3
	SUPT3H	SET	ZNRF1
	CD38	SNRPC	ANAPC16
	CNOT6L	MTHFD1	SQSTM1
	INPP4B	MZT2A	RNF145
	SLC2A8	SNRPD3	SRSF7
	UBE2L6	ATAD5	ZC3H7A
	SRRT	PSMB8	DYNLRB1
	GNG2	DTL	NDFIP2
	IL21R	WDR1	MSI2
	PLEKHF1	ILF2	PGAM1
	SPRY1	MZT1	STAT3
	TRGC2	BANF1	AKIP1
	LRBA	KIF15	THADA
	TUBA4A	NPM1	CCND2
	TTN	PSMD8	CXCR3
	RP11.94L15.2	SUMO2	ZC2HC1A
	MAPRE2	FAM111B	PTP4A3
	CCR5	RALY	CD82
	RP11.291B21.2	IFI16	HPGD
	PRDX5	UQCC2	PKIA
	CKLF	UBE2S	GNG2
	GZMK	BRCA1	SH3KBP1
	PAM	FAM111A	EPSTI1
	ATP8B4	HNRNPR	C4orf48
	BTG3	PDCD5	IL18R1
	PRDX6	KIF23	GMFG
	CCL4L1	NUCB2	MALT1
	RAB1B	RBBP7	BUB3
	GPI	CDCA3	EPC1
	SH2D1A	WDR76	TERF2IP
	TRG.AS1	LY6E	OCIAD2
	YARS	KIF2C	SAMSN1
	DYNLL1	HPRT1	REXO2
	EOMES	ORC6	TOX2
	G3BP2	VDAC1	CD58
	CD200R1	COTL1	DOK2
	JAML	UQCRQ	CDKN1B
	PRKAR1A	HJURP	TRAF3IP3
	TRPS1	SRSF3	C16orf87
	CHN1	PSMB9	GCHFR
	RHBDD2	YEATS4	TRBC1
	KIAA1551	RACGAP1	FAM110A
	GOLIM4	CCDC34	TIAM1
	IDH2	PSME2	SEC11C
	MTRNR2L12	MTHFD2	AQP3
	TANK	BUB3	CREB3L2
	PLA2G16	ITM2A	SCAND1
	TNFSF9	ARPC2	ELOVL5
	CARS	CDK4	IL6ST
	ZBTB1	CHEK1	NDUFC1
	ENSA	CDCA4	CNIH1
	PPM1G	STRA13	HSPA1A
	B3GNT2	HNRNPD	PRKAR1A
	CD70	TACC3	HDAC7
	PSMB10	ACOT7	TNIP2
	WNK1	LDHB	SDC4
	HSPA8	PSMB2	SUMO1
	VPS37B	RFC4	ACTA2
	GGA2	SNRPE	WHSC1L1
	ABI3	NUDT21	VCP
	C9orf16	ANXA5	ZNF292
	SMC4	FDPS	INPP5F
	ORMDL3	SPC25	CCDC167
	RASSF5	EBP	SOX4
	MAP4K1	RAD51AP1	NOP10
	SRI	MAD2L2	HPRT1
	HSPB1	SRP9	ATPIF1
	NOP58	RBX1	GTF3C6
	NPIPB5	SUB1	HSP90AB1
	MTRNR2L8	YBX1	ARPP19
	IFI27L2	TROAP	FOXO1
	ANKRD28	PRDX3	KDSR
	RALA	WDR34	MT1E
	ZNF331	ERH	TSPYL2
	PTPRCAP	MZT2B	GLCCI1
	BCL2L11	TPM4	NABP1
	MTHFD2	CKAP2L	HSPB1
	SQSTM1	FBXO5	DDIT4
	SLC3A2	HIRIP3	TPR
	MT.ND4L	PPP1CA	PIM3
	UBE2F	CEP55	KCNN4
	NR4A2	CHCHD2	VDR
	PTPN11	HMMR	SYNGR2
	HSP90AB1	LIG1	G3BP2
	CD97	HNRNPA2B1	FRMD4B
	HSPE1	HNRNPF	GEM
	HSP90AA1	LDHA	DNAJB1
	PTPN6	SSRP1	NINJ2
	AHSA1	H2AFY	HSPE1
	NMB	COX6C	COX17
	MTND2P28	DDX39A	ADI1
	HSPD1	PTMA	ANXA7
	HSPH1	LSM3	TIFA
	BAG3	PA2G4	NDUFB1
	FKBP4	PARK7	OTUD5
	HLA.H	SNRPF	TFRC
		CENPA	CD59
		LAG3	FAIM3
		HSPB11	PMVK
		FANCI	NFKB2
		CENPH	ARID5A
		NUF2	ID3
		GGH	SESN3
		SMC1A	CD70
		CBX5	NDUFA13
		ATP5G3	BCL2L1
		HMGB3	BAX
		PSMA4	NMB
		NCAPG	HSPD1
		PLK1	HSPA1B
		CFL1	RP11.347P5.1
		CENPN	LOC101929876
		TUBA1C	FKBP4
		RNASEH2A
		NDC80
		MRPL51
		CORO1A
		PSMC3
		UHRF1
		PKMYT1
		LSM5
		CCDC167
		LSM2
		KIF11
		ANAPC11
		SAE1
		SNRNP25
		HN1
		YWHAQ
		CENPU
		FABP5
		SNRPG
		PRC1
		SLBP
		KIF20B
		KIFC1
		TUBB4B
		GMNN
		CCNB1
		RAD21
		CENPK
		CDCA8
		SKA2
		SMC3
		HMGN1
		MCM6
		TCF19
		DLGAP5
		CDCA7
		CDT1
		HNRNPAB
		COX5A
		LMNB1
		PPIA
		DTYMK
		CENPE
		SIVA1
		PHF19
		MCM2
		DHFR
		ACTG1
		ACTB
		LSM4
		PGAM1
		USP1
		IDH2
		RRM1
		CDCA5
		HELLS
		KPNA2
		GTSE1
		CBX3
		ENO1
		COX8A
		KIF22
		SNRPB
		CENPW
		EZH2
		MCM4
		DNMT1
		PKM
		SNRPD1
		ATAD2
		CCNB2
		HIST1H1C
		C12orf75
		CALM3
		PFN1
		NASP
		GZMB
		GINS2
		CDC20
		AURKB
		CARHSP1
		NUCKS1
		NUDT1
		DNAJC9
		GZMA
		RPA3
		SLC25A5
		UBE2T
		CDKN3
		H2AFX
		ANP32E
		RAN
		MCM3
		TPI1
		ANP32B
		HIST1H1D
		MCM5
		MAD2L1
		CENPM
		ASF1B
		FEN1
		CCNA2
		TMEM106C
		CLSPN
		CKS2
		SMC2
		MT2A
		TMPO
		HIST1H1B
		H2AFV
		HIST1H1E
		GAPDH
		RANBP1
		CXCL13
		TPX2
		ZWINT
		DEK
		MT1E
		ASPM
		BIRC5
		MCM7
		PTTG1
		SMC4
		CKS1B
		CDK1
		HMGB1
		TK1
		KIAA0101
		DUT
		CENPF
		H2AFZ
		NUSAP1
		PCNA
		HMGN2
		UBE2C
		TOP2A
		RRM2
		MKI67
		HMGB2
		TUBA1B
		TYMS
		TUBB
		HIST1H4C
		STMN1
		CYC1
		RUVBL2
		MRPL27
		TTF2
		SCCPDH
		SNRPA1
		RFC1
		NONO
		SRSF2
		RBM17
		HP1BP3
		CLIC1
		RBMX
		FKBP3
		SPDL1
		UQCRH
		VPS29
		NAA38
		UBA2
		PAQR4
		RPS27L
		ZWILCH
		ENTPD1
		VIM
		HNRNPM
		ACAA2
		CBX1
		SUMO3
		RHEB
		SH2D1A
		KNSTRN
		ASNA1
		GLO1
		ARPP19
		CCT5
		BTG3
		AURKAIP1
		MRPS16
		CALM2
		NDUFB9
		GLRX3
		ECT2
		PPA1
		EID1
		KHDRBS1
		TMEM109
		TAP1
		PPDPF
		ACTR3
		ABRACL
		TPRKB
		PLP2
		TRAPPC1
		RBM3
		DCXR
		PSMC5
		NDUFB7
		BAX
		ACP1
		ILF3
		HIST2H2AC
		IL32
		TXN2
		NDUFB2
		UBE2L3
		SRSF4
		PSMB7
		PCMT1
		MRPL52
		RPA2
		MDH2
		RAD23A
		DBF4
		PPP1CC
		BATF
		RHOA
		NDUFB11
		ARL6IP1
		TMEM14B
		PRIM1
		CD3D
		NDUFV1
		TMEM14C
		HMGXB4
		CDC123
		PSMB1
		CCT6A
		CCT8
		MAGOH
		NCL
		EWSR1
		COX6B1
		XRCC6
		HMGA1
		PRDX5
		PSMD7
		PHB
		HIST1H3B
		CACYBP
		DUSP4
		ARPC1B
		TCP1
		DRAP1
		COX7B
		ATP5J
		PSMB3
		NDUFS3
		NDUFB10
		HINT1
		SLC9A3R1
		CAPZB
		NUDC
		HMGN3
		NUDCD2
		PSMD4
		ATP5C1
		RECQL
		PTMS
		IMPDH2
		SUMO1
		SRI
		ARL6IP4
		PRDX6
		TESC
		ATPIF1
		DNAJC8
		HNRNPA1
		IFI6
		PSMA1
		CCT2
		SNRPD2
		PDCD1
		EIF3I
		ROMO1
		UNG
		MRPS15
		POLR2E
		ATP5J2
		UBE2D2
		ADRM1
		SLC27A2
		MRPS34
		IFNG
		ANP32A
		SRSF1
		MIS18BP1
		GNLY
		PSMC2
		EBNA1BP2
		SHFM1
		SF3B2
		COX7A2
		CDK6
		CCT3
		NDFIP2
		SLIRP
		C9orf16
		RAB11A
		SSBP1
		LINC00152
		CRIP1
		C17orf49
		DDT
		UQCRFS1
		GBP1
		C1QBP
		SEC11A
		DYNLL1
		MRPL17
		TMEM258
		GPI
		MSH6
		PGK1
		MIR4435.2HG
		ALDOA
		HNRNPC
		HIST1H3C
		MIF
		C20orf24
		RAC2
		MT1F
		C14orf166
		TNFRSF18
		AHCY
		GSTP1
		LGALS1
		HIST1H2AM
		HAVCR2
		NDUFC2
		PSMA6
		NDUFV2
		CTSW
		ATP5B
		TCEB1
		CD38
		HIST1H2AG
		CD99
		PMF1
		ATP5A1
		ATP5L
		AC092580.4
		S100A4
		CD70
		RPSA
		MT1X
		MT1G
		HMGB1P5
		PSMA2
		H3F3A
		VCAM1
		IL2RA
		ATP5MG
		ENSG00000229164
		ATP5F1E
		ENSG00000161570
		KLRC1
		RP11.94L15.2
		Z82188.1
		RPLP0
		PTMAP5
		MTRNR2L8
		MTRNR2L12
		MTATP8P1
		RP11.475J5.4
		RP5.857K21.7
		TMSB4XP8
		RP5.857K21.11
		RP11.750B16.1
		MTRNR2L1
		hsa.mir.6723
		MTND4P12
		MTRNR2L2
		MTATP6P1

## Sheet: Table S5
Supplementary Table 4. Signature related gene sets used in macrophages
M1 Polarization	M2 Polarization	Phagocytosis	Antigen-presenting
IL12	ARG1	MRC1	HLA-DMA
IL23	ARG2	CD163	HLA-DMB
IL12	IL10	MERTK	HLA-DOA
TNF	CD32	C1QB	HLA-DOB
IL6	CD163		HLA-DPA1
CD86	CD23		HLA-DPB1
IL1B	CD200R1		HLA-DQA1
MARCO	PDCD1LG2		HLA-DQA2
NOS2	CD274		HLA-DQB1
IL12	MARCO		HLA-DQB2
CD64	CSF1R		HLA-DRA
CD80	CD206		HLA-DRB1
CXCR10	IL1RN		HLA-DRB3
IL23	IL1R2		HLA-DRB4
CXCL9	IL4R		HLA-DRB5
CXCL10	CCL4		CD74
CXCL11	CCL13
CD86	CCL20
IL1A	CCL17
IL1B	CCL18
IL6	CCL22
TNF	CCL24
CCL5	LYVE1
IRF5	VEGFA
IRF1	VEGFB
CD40	VEGFC
IDO1	VEGFD
KYNU	EGF
CCR7	CTSA
	CTSB
	CSTC
	CTSD
	TGFB1
	TGFB2
	TGFB3
	MMP14
	MMP19
	MMP9
	CLEC7A
	WNT7B
	FASL
	TNFSF12
	TNFSF8
	CD276
	VTCN1
	MSR1
	FN1
	IRF4

## Sheet: Table S6
Supplementary Table 5. Differentially expressed genes of T_cytotoxic between HIV positive and negative group
	p_val	avg_log2FC	pct.1	pct.2	p_val_adj
IGLC2	0.0290601	-3.68903	1	0.667	1
SOST	0.0347717	-3.13703	1	0.333	1
LTBP2	0.00202302	-2.804	1	1	1
JUND	0.00107726	-2.56121	1	1	1
HOPX	0.00111778	-2.48119	1	1	1
VMP1	0.0431891	-2.47681	1	1	1
SLPI	0.000181278	-2.33725	1	1	1
GOLGA8N	0.0378998	-2.26895	1	0.667	1
FZD8	0.000767991	-2.24498	1	1	1
KRT17	0.000194102	-2.16394	1	1	1
GAMT	0.00793344	-2.13443	1	1	1
IGFBP3	0.00887913	-2.09911	1	0.667	1
LOX	0.0468227	-1.91997	1	1	1
SNRPD3	0.0324196	-1.91982	1	1	1
SCX	0.00146127	-1.90143	1	1	1
PTN	2.10444e-05	-1.8686	1	0.667	0.622684
PCSK1N	4.4769e-06	-1.81204	1	1	0.132467
GBP4	0.00632002	-1.79408	1	1	1
SFRP1	0.0378419	-1.76132	1	1	1
KRT6A	0.0417081	-1.70605	1	1	1
TMEM47	0.0288315	-1.62712	1	1	1
PRRG4	0.0125288	-1.61308	1	1	1
GBP2	0.00543252	-1.60269	1	1	1
DEFB1	0.00191789	-1.60179	1	1	1
TAS2R14	0.0140438	-1.57903	0.667	1	1
AC138207.7	0.0326423	-1.57711	0.333	0.667	1
DES	0.000187545	-1.51721	1	0.667	1
S100A14	0.0339509	-1.51414	1	1	1
ITGA6	0.0415214	-1.5084	1	1	1
DSP	0.0140675	-1.46399	1	1	1
STMN2	0.00161658	-1.46007	1	0.667	1
TGFBI	0.0198193	-1.44032	1	1	1
RARRES1	0.00119319	-1.43188	1	0.667	1
AHNAK2	0.017315	-1.42726	1	1	1
ZBTB41	0.0325714	-1.41766	1	1	1
MAF	0.0372348	-1.38141	1	1	1
TNFSF10	0.00172478	-1.35664	1	1	1
KRT19	0.00519998	-1.34369	1	1	1
TMPO	0.0169119	-1.33349	1	1	1
LTBP3	0.00804976	-1.30422	1	1	1
CRIP2	0.0497241	-1.29122	1	1	1
MFAP5	0.0220896	-1.23884	1	1	1
FAM133B	0.00639787	-1.23691	1	1	1
KRT18	4.23861e-05	-1.22433	1	0.667	1
VEGFA	0.00461115	-1.22014	1	1	1
LXN	0.0165549	-1.21562	1	1	1
PAMR1	0.0382425	-1.20703	1	1	1
IER5L	0.00316895	-1.19603	1	0.667	1
AMD1	0.0211347	-1.12611	1	1	1
EIF3L	6.60288e-06	-1.11466	1	0.667	0.195372
SMC3	0.0373364	-1.0639	1	1	1
PLS3	0.0460889	-0.993593	1	1	1
MXRA7	0.0425494	-0.982805	1	1	1
KRT7	0.0361217	-0.905163	1	0.667	1
AC058791.1	0.000258487	-0.900607	1	0.667	1
NR2F1	0.0267549	-0.866461	1	0.667	1
TMEM215	2.32621e-07	-0.86403	1	0.667	0.00688302
PREP	0.042514	-0.755484	1	1	1
PAPLN	0.0335427	-0.746306	1	1	1
CKB	0.00112501	-0.722654	1	0.667	1
TANC2	0.0230368	-0.702883	1	1	1
INVS	0.0332583	-0.691996	1	1	1
CAMK2N1	0.0413061	-0.690123	1	0.667	1
AL627171.2	0.00573143	-0.688727	1	0.667	1
FJX1	0.000259537	-0.687902	1	0.667	1
NET1	0.0252361	-0.669308	1	0.667	1
VEGFB	0.00602224	-0.667483	1	0.667	1
WFDC2	0.0444226	-0.662358	1	0.667	1
CDKN2AIP	0.00429731	-0.656786	1	0.667	1
PLAAT4	0.0429074	-0.641753	1	0.667	1
HHIP	0.000159924	-0.626063	0.667	0.667	1
MZB1	0.0112352	-0.621277	1	0.667	1
STMN1	0.00902854	-0.600632	1	0.667	1
KRT8	0.0243614	-0.593746	1	0.667	1
MSX1	0.0325518	-0.587359	1	0.667	1
BMP2	0.0248223	-0.581359	1	0.667	1
BDKRB1	0.00624259	-0.572976	1	0.667	1
MIR193BHG	0.0384385	-0.565414	1	1	1
HHIP-AS1	1.35343e-05	-0.555754	0.667	0.667	0.400465
APBA2	0.00919412	-0.539656	1	1	1
MZT2A	0.0479331	-0.533816	1	0.667	1
SEMA3D	1.47596e-05	-0.527616	1	0.667	0.436723
NRARP	0.00281433	-0.510151	1	0.667	1
CFAP410	0.000898964	-0.507862	1	0.667	1
ANP32E	0.0150344	-0.504345	1	0.667	1
RAB3B	0.00929323	-0.496229	1	0.667	1
COL18A1	0.0440663	-0.48037	1	1	1
PRXL2A	0.0150499	-0.475349	1	0.667	1
LIMCH1	0.0201738	-0.470755	1	0.667	1
MYO5A	0.0230822	-0.447723	1	1	1
CLDN7	0.0455425	-0.439118	1	0.667	1
FBXO34	0.0177414	-0.430465	1	1	1
ABLIM1	0.0496446	-0.43017	1	0.667	1
NPDC1	0.0233521	-0.426055	1	0.667	1
FKBP2	0.00563577	-0.419698	1	0.667	1
RIC3	0.00354368	-0.419391	1	0.667	1
GATAD1	0.0369742	-0.412673	1	0.667	1
MASP1	0.0451406	-0.404167	1	1	1
C1QTNF4	0.0338931	-0.403293	1	0.667	1
MTCH2	0.0262031	-0.397605	1	1	1
ITM2A	0.0308603	-0.393283	1	0.667	1
MAP2K1	0.0401948	-0.387555	1	1	1
BBS9	0.00282366	-0.384835	1	1	1
RAP2B	0.0411712	-0.381758	1	0.667	1
NDNF	0.0105128	-0.381181	1	0.667	1
CLDN11	0.0102732	-0.37861	1	0.667	1
Z95331.1	0.0144434	-0.373697	1	0.667	1
GPC3	0.0164045	-0.372967	1	0.667	1
ITIH5	0.0325104	-0.370701	1	0.667	1
PICALM	0.0392379	-0.369562	1	1	1
AC009107.2	0.0204775	-0.36139	1	0.667	1
SHLD2	0.0134634	-0.360483	1	1	1
AGR2	0.00219733	-0.35032	1	0.667	1
SMIM22	0.033515	-0.348903	1	0.667	1
CENPX	0.0470507	-0.344585	1	0.667	1
MRC2	0.0459121	-0.338591	1	1	1
UBR3	0.0318379	-0.319888	1	1	1
GK	0.00245678	-0.319311	1	1	1
PFKFB3	0.0499476	-0.31739	1	1	1
TSPAN9	0.0215961	-0.299125	1	1	1
HLA-G	0.0358786	-0.298758	1	0.333	1
FBXL20	0.00942987	-0.29715	1	1	1
PCDH10	0.0200092	-0.290836	1	0.667	1
COL17A1	0.0313762	-0.285338	1	0.667	1
IL17RD	0.0184247	-0.268388	1	0.667	1
RAPH1	0.0186751	-0.265068	1	1	1
SLITRK5	0.0208483	-0.258886	0	0.333	1
PCDHGA5	0.0199771	-0.247612	0.667	0.667	1
FOXD1	0.0396304	-0.24676	1	0.667	1
TNNT1	0.00693493	-0.246729	0.333	0.667	1
CYTH3	0.0487614	-0.245556	1	1	1
MUC5B	0.000289412	-0.233768	0	0.667	1
PIGR	0.000727824	-0.22785	0.333	0.667	1
SOX11	0.0384584	-0.224657	1	0.667	1
BPIFB1	0.00135545	-0.213659	0	0.333	1
ARMC9	0.00366327	-0.206061	1	1	1
KSR1	0.00998464	-0.204024	1	1	1
TMEM238	0.0231365	-0.200219	0.667	0.667	1
TFF3	0.00268576	-0.199631	0.333	0.333	1
SCN7A	0.0382943	-0.199555	0.667	0.333	1
CASP14	0.0102161	-0.188214	0.667	0.667	1
MSLN	0.0438902	-0.1848	0.333	0.667	1
KIRREL1	0.0315982	-0.176677	1	1	1
HS2ST1	0.0117587	-0.168144	1	1	1
CGA	0.0147407	-0.157186	0	0.333	1
FGF9	0.0439454	-0.145635	1	0.667	1
CADPS2	0.0415269	-0.143415	1	1	1
KDM6A	0.00933108	-0.133074	1	1	1
AMBRA1	0.00795	-0.132701	1	1	1
NEDD4	0.0065747	-0.128677	1	1	1
CFAP69	0.0187288	-0.115608	1	1	1
TMPRSS3	0.027784	-0.113391	0	0.667	1
KC877982.1	0.0401799	-0.111802	0	0.333	1
BMP1	0.0293972	-0.0983574	1	1	1
MT1M	0.00589405	-0.0970919	1	1	1
WIPI1	0.00579525	-0.0872579	1	1	1
C11orf87	0.0459007	-0.075335	0	0.333	1
CD82	0.00517552	-0.0751449	1	1	1
WWC2	0.0231206	-0.0693041	1	1	1
MED13L	0.0397588	-0.066409	1	1	1
ZCCHC7	0.0182255	-0.0601798	1	1	1
TBC1D5	0.0465997	-0.0596753	1	1	1
SMURF1	0.000254417	-0.0586196	1	1	1
SMG6	0.0241771	-0.0535478	1	1	1
DCBLD1	0.0087741	-0.0492168	1	1	1
HAS2	0.0328615	-0.0317777	1	1	1
IL7R	0.00632918	-0.0113401	1	1	1
MICAL2	0.0350084	0.000109454	1	1	1
TBL1X	0.00579105	0.00392479	1	1	1
ABHD3	0.00380712	0.00402207	1	1	1
PSME4	0.0239973	0.0241119	1	1	1
CSF3	0.00435438	0.0375069	1	1	1
DDAH1	0.00586977	0.0403416	1	1	1
MARK3	0.041145	0.0683943	1	1	1
NF1	0.0464214	0.0736758	1	1	1
NCOA3	0.0453549	0.0743761	1	1	1
DIP2C	0.00261465	0.0789705	1	1	1
KLHL5	0.000509519	0.102418	1	1	1
ATP2C1	0.00255404	0.102564	1	1	1
PACS1	0.00805951	0.121153	1	1	1
PPP6R3	0.00210757	0.131314	1	1	1
ITSN1	0.0085642	0.134548	1	1	1
MAP4K4	0.0155694	0.135865	1	1	1
PTPRK	0.00169558	0.137782	1	1	1
PRICKLE2	0.00699061	0.142628	1	1	1
EXOC6B	0.000396632	0.146964	1	1	1
HERC4	0.0218259	0.148007	1	1	1
RALY	0.0179061	0.159629	1	1	1
SULF2	0.0318528	0.17928	1	1	1
PHC2	0.00714499	0.211475	1	1	1
SIPA1L1	0.000325077	0.235713	1	1	1
ATP6V1A	0.00167419	0.244022	1	1	1
UBR1	0.0145046	0.249373	1	1	1
LMCD1	0.0102452	0.256836	1	1	1
YAP1	0.0445125	0.263821	1	1	1
ANKRD17	0.0168688	0.272277	1	1	1
ABL1	0.00510973	0.27333	1	1	1
COL3A1	0.0378299	0.276197	1	1	1
CDK14	0.00126715	0.281257	1	1	1
ADAMTS2	0.0151661	0.282054	1	1	1
LINC00511	3.90773e-05	0.293656	1	1	1
RAB27A	0.00408916	0.294187	1	1	1
AC104461.1	0.0460131	0.298486	1	0	1
AL117190.2	0.042888	0.308522	1	0	1
ETV6	0.000674721	0.310654	1	1	1
HCG20	0.0371143	0.313817	1	0	1
STON1-GTF2A1L	0.0368025	0.315052	1	0.333	1
AC010894.3	0.0323974	0.320104	1	0	1
AL139807.1	0.0354588	0.321924	1	0	1
CDH13	0.00928434	0.324604	1	1	1
AC100778.3	0.0301533	0.325364	1	0	1
AC004448.2	0.0276518	0.326175	1	0	1
AC096711.2	0.026343	0.327669	1	0	1
FDCSP	0.0320278	0.328247	1	0	1
LINC01937	0.0287973	0.331276	1	0	1
AC138512.1	0.0263222	0.331721	1	0	1
AC099560.1	0.0442374	0.33305	1	0.333	1
AC079447.1	0.0333002	0.340905	1	0.333	1
DLGAP4-AS1	0.02234	0.343093	1	0.333	1
RAB7A	0.00660778	0.343392	1	1	1
AC012404.1	0.0309215	0.345194	1	0	1
AP003086.1	0.0208902	0.346354	1	0	1
AC131944.1	0.0235195	0.348529	1	0	1
AC006064.4	0.0269578	0.353623	1	0.333	1
AC087286.2	0.0240836	0.354956	1	0.333	1
AC068279.2	0.0176511	0.355494	1	0	1
AC020651.2	0.0193969	0.357255	1	0.333	1
ANKUB1	0.0211134	0.357385	1	0	1
GALNTL6	0.0497126	0.359912	1	0.333	1
AL133415.1	0.0237413	0.363403	1	0.333	1
MAPK8	0.0014127	0.365329	1	1	1
AC007780.1	0.0176213	0.367592	1	0.333	1
RBMS3-AS3	0.0382822	0.368784	1	0.667	1
AC006460.2	0.0394459	0.371557	1	0.667	1
MIR4300HG	0.0115854	0.376059	1	0	1
AL392086.3	0.0126506	0.377114	1	0.333	1
AP002336.2	0.0129373	0.378553	1	0.333	1
GCC2-AS1	0.0232993	0.378616	1	0.333	1
ZNF295-AS1	0.0327669	0.387347	1	0.667	1
LINC01605	0.0231977	0.389134	1	0.333	1
APBB2	0.0149378	0.392601	1	1	1
SNAI2	0.0130787	0.394566	1	1	1
CRLF1	0.0215059	0.39586	1	0.333	1
SH3RF3	2.05754e-06	0.396626	1	1	0.0608806
LINC01060	0.0377107	0.398754	1	0.333	1
GRIP1	0.0468369	0.40562	1	0.667	1
AC026202.2	0.015144	0.407789	1	0.667	1
AC061992.2	0.0457461	0.4089	1	0.667	1
GALNT18	0.0359437	0.411002	1	0.667	1
AHRR	0.0189753	0.413785	1	0.667	1
AC025580.2	0.0107371	0.41428	1	0.333	1
AC012447.1	0.00832742	0.4186	1	0.333	1
TEX41	0.0418876	0.419674	1	0.333	1
GPR137C	0.0305298	0.42404	1	0.667	1
IGF1R	0.0211162	0.425273	1	1	1
AL139351.3	0.0126559	0.42574	1	0.667	1
STEAP2-AS1	0.00454531	0.425795	1	0.333	1
SPDYA	0.0362102	0.427216	1	0.333	1
AL109930.1	0.00381707	0.428725	1	0	1
PI15	0.0270343	0.432419	1	0.333	1
AC009093.2	0.0399503	0.432707	1	0.333	1
RASA4B	0.00577916	0.433366	1	0.333	1
RBFOX2	0.038445	0.435714	1	1	1
COL27A1	0.000481049	0.436337	1	1	1
CAND2	0.0309645	0.438215	1	0.667	1
AC055854.1	0.00344843	0.438331	1	0	1
AC104695.2	0.0046145	0.439927	1	0.333	1
LIX1L-AS1	0.0149716	0.440152	1	0.667	1
PAX8-AS1	0.0409365	0.440955	1	0.667	1
PELI1	0.000576799	0.44137	1	1	1
PCED1B	0.0175352	0.441518	1	0.333	1
DPYD	0.000143855	0.444298	1	1	1
FBXL14	0.0320497	0.44629	1	0.333	1
SLC13A3	0.0229465	0.446804	1	0.667	1
ANK1	0.0311275	0.447012	1	0.667	1
PTK2	0.00143353	0.447363	1	1	1
PLEKHA7	0.0128708	0.44813	1	0.667	1
SNX32	0.00261372	0.449325	1	0.333	1
SLC22A4	0.0429856	0.450216	1	0.667	1
SLC16A10	0.0468994	0.450336	1	0.667	1
DPP6	0.022187	0.450851	1	0.333	1
AL078459.1	0.0421797	0.454912	1	0.333	1
OOEP	0.00200276	0.458509	1	0.333	1
RORA-AS1	0.0026363	0.464305	1	0	1
SERINC5	0.0111359	0.466624	1	1	1
LINC02202	0.0115224	0.46821	1	0.333	1
AC027117.2	0.0191405	0.469084	1	0.333	1
PRKCH	0.0226073	0.470604	1	0.667	1
KCNQ1	0.012141	0.47429	1	0.333	1
AC005920.2	0.00230846	0.475398	1	0	1
FAM151B	0.0308885	0.475899	1	0.667	1
AL606489.1	0.00153523	0.479806	1	0	1
GPR173	0.0209846	0.48753	1	0.667	1
STPG4	0.000839429	0.487623	1	0	1
FAM85B	0.00311024	0.488433	1	0.333	1
LINC01504	0.0269455	0.490875	1	0.667	1
KIAA1671	0.0394737	0.492236	1	0.667	1
MROH8	0.0343893	0.492836	1	0.333	1
TRABD2A	0.00409744	0.494434	1	0.667	1
MYO1D	0.000262756	0.49673	1	1	1
ADAMTS14	0.024321	0.501458	1	0.667	1
AC011603.2	0.0402715	0.501958	1	0.667	1
CDRT4	0.0222425	0.502432	1	0.333	1
PTGS1	0.0155378	0.502466	1	0.667	1
SYNDIG1	0.0173481	0.502841	1	0.667	1
LINC00310	0.012321	0.504613	1	0.667	1
HIF1A-AS3	0.00547584	0.506601	1	0.667	1
EML4	0.0136134	0.506716	1	1	1
BRAF	0.0122654	0.506978	1	1	1
AC008014.1	0.0305724	0.508608	1	0.667	1
AC136475.1	0.0158825	0.509042	1	0.333	1
AL138963.4	0.00500779	0.509877	1	0.333	1
ZNF710	0.0426872	0.513639	1	0.667	1
AC007216.4	0.00371379	0.514533	1	0.667	1
C12orf60	0.0150406	0.515219	1	0.333	1
SBF2	0.00111216	0.515472	1	1	1
RHOH	0.0110953	0.516353	1	0.333	1
ADARB2	0.0262971	0.519047	1	0.667	1
DAZL	0.0010148	0.523527	1	0	1
AL031428.1	0.000388296	0.525014	1	0	1
CMTM7	0.0345125	0.526167	1	0.667	1
LINC00862	0.00291382	0.526207	1	0.333	1
AC025280.3	0.00117634	0.527024	1	0	1
AC138123.1	0.00491195	0.531682	1	0.333	1
STX17-AS1	0.0151644	0.538245	1	0.667	1
RPTOR	0.0381821	0.539201	1	0.667	1
AC018362.1	0.030952	0.541503	1	0.667	1
AL390957.1	0.000715262	0.542772	1	0.333	1
ADAMTS6	0.0287592	0.544045	1	0.667	1
HBB	0.00116081	0.545041	1	0	1
IGHG2	0.0069405	0.549368	1	0.333	1
NBPF15	0.0422708	0.550274	1	0.667	1
NBPF9	0.0455694	0.550874	1	0.667	1
AC104123.1	0.000207048	0.551532	1	0	1
RFX8	0.00944235	0.556247	1	0.667	1
EPAS1	0.00117982	0.556462	1	1	1
SLC27A4	0.047867	0.556513	1	0.667	1
SPRR1B	0.00199222	0.556954	1	0.333	1
SLC39A11	0.0311484	0.564946	1	0.667	1
TPRG1	0.0332857	0.566654	1	0.667	1
AP002518.2	0.00011416	0.570561	1	0	1
AL008633.1	0.000184745	0.573769	1	0.333	1
SLC22A23	0.00797289	0.578907	1	0.667	1
CLMP	0.034877	0.580382	1	1	1
SLC24A2	0.00188856	0.58547	1	0.333	1
SPRR2D	0.00627493	0.58636	1	0.333	1
CDKL3	0.0412558	0.589026	1	0.667	1
PRIM2	0.0378505	0.591865	1	0.667	1
HCG17	0.000820398	0.592883	1	0.333	1
DHX34	0.0333014	0.594113	1	0.667	1
AP000763.3	0.00944988	0.596654	1	0.333	1
CPEB3	0.035215	0.596697	1	0.667	1
HCK	0.00504015	0.596914	1	0.667	1
DTNA	0.00301349	0.60014	1	0.667	1
PLCL1	0.0294577	0.606895	1	0.667	1
AL450992.1	4.5186e-05	0.607081	1	0	1
DGKI	0.00433711	0.607596	1	0.333	1
AC079781.5	0.0129102	0.608734	1	0.667	1
CDK8	0.0452008	0.608972	1	0.667	1
STEAP1	0.00240903	0.609545	1	1	1
MAP2K5	0.0439234	0.617302	1	0.667	1
TYW1B	0.019721	0.618119	1	0.667	1
TMEFF1	0.0371723	0.624832	1	0.667	1
THRB	0.039783	0.625556	1	0.667	1
PHACTR1	0.0423866	0.626424	1	0.667	1
ERI2	0.0224687	0.626833	1	0.667	1
FYN	0.00291534	0.6294	1	1	1
MAGI1	0.0190128	0.631153	1	0.667	1
LRRFIP1	0.044131	0.631378	1	1	1
STAT4	0.000886958	0.63219	1	0.667	1
TBC1D8	0.0155507	0.632273	1	0.667	1
PTPRJ	0.0109919	0.634665	1	0.667	1
AC087521.3	4.29035e-05	0.63541	1	0	1
LRP1B	0.000178759	0.636245	1	0.333	1
ADAMTS3	0.0365695	0.641437	1	0.667	1
LDLRAD4	0.00438823	0.644897	1	1	1
NCKAP5	0.0479297	0.647883	1	0.667	1
ADAM12	0.0406823	0.648615	1	1	1
SLC7A6	0.027913	0.654042	1	0.667	1
P3H2	0.0235031	0.658609	1	0.667	1
PDE7A	0.0458733	0.659019	1	0.667	1
WHRN	0.0388779	0.660845	1	0.667	1
CRTC1	0.0352455	0.661032	1	0.667	1
GRIA3	0.0217245	0.665963	1	0.667	1
MACROD2	0.00961234	0.667349	1	0.667	1
AP000331.1	2.94047e-05	0.669423	1	0	0.870056
PHTF1	0.0430405	0.671001	1	0.667	1
MB21D2	0.0340085	0.672908	1	0.667	1
RAP1GDS1	0.0496799	0.673202	1	0.667	1
MED27	0.0379698	0.678083	1	0.667	1
ELF2	0.0171724	0.67856	1	1	1
GAN	0.0224341	0.679304	1	0.667	1
CPXM2	0.00835764	0.680864	1	0.667	1
NLK	0.0171581	0.683829	1	0.667	1
KLRD1	0.000250441	0.684172	1	0.333	1
AP002784.1	0.0016244	0.688209	1	0.333	1
DAB1	0.0123572	0.690788	1	0.667	1
LINC01138	0.00449877	0.692187	1	0.333	1
FP671120.4	4.77819e-06	0.693122	1	0	0.141382
SCARB1	0.0225543	0.695985	1	0.667	1
TRAPPC9	0.0137317	0.696418	1	0.667	1
AC113346.2	1.10739e-05	0.698312	1	0	0.327667
MANBA	0.0456205	0.699991	1	0.667	1
HECW2	0.00430326	0.701473	1	0.667	1
FBN2	0.0264587	0.702953	1	0.667	1
GAREM1	0.0197064	0.703498	1	0.667	1
HDAC9	0.00371392	0.704455	1	0.667	1
TMTC2	0.0202162	0.704907	1	0.667	1
CLIC4	0.00876786	0.707505	1	1	1
ACSL4	0.00102594	0.707708	1	1	1
AL050309.1	0.0418606	0.708716	1	0.667	1
KALRN	0.00891825	0.709888	1	0.667	1
GMDS-DT	0.0218795	0.710826	1	0.667	1
TEAD4	0.0165034	0.710932	1	0.667	1
KRT15	0.00941352	0.712701	1	0.667	1
ARMH4	0.0395985	0.714516	1	0.667	1
TIAM2	0.0151096	0.716217	1	0.667	1
TBCK	0.0382539	0.720203	1	0.667	1
FARP2	0.0387681	0.722799	1	0.667	1
LAMA1	0.00265562	0.72283	1	0.667	1
PDSS2	0.0202701	0.7243	1	0.667	1
DIPK1A	0.00965904	0.725345	1	0.667	1
FUT11	0.0457358	0.725367	1	0.667	1
ANKRD44	0.0285677	0.725759	1	0.667	1
LINC01482	6.05498e-05	0.726008	1	0.333	1
ADAMTS9	0.0428977	0.728603	1	0.667	1
IL7	0.0116293	0.732952	1	0.667	1
SUPT3H	0.0188986	0.735428	1	0.667	1
CACNA2D3	0.0015501	0.738044	1	0.667	1
SLC7A1	0.0119446	0.738103	1	0.667	1
RNF122	0.032016	0.741283	1	0.667	1
TMEM51	0.0474282	0.74201	1	0.667	1
DENND5B	0.0338563	0.742813	1	0.667	1
SPACA6	0.0376309	0.743598	1	0.667	1
LRBA	0.0474931	0.745488	1	0.667	1
FARS2	0.0258287	0.750816	1	0.667	1
OSBPL10	0.0187944	0.751331	1	0.667	1
LHFPL6	0.0351201	0.752669	1	1	1
AC090617.5	0.000106678	0.752904	1	0.333	1
SQOR	0.0452684	0.753492	1	0.667	1
ABHD17B	0.0322877	0.754304	1	0.667	1
QRICH1	0.0469464	0.754644	1	0.667	1
TRAF3IP2-AS1	0.0366232	0.754793	1	0.667	1
WDPCP	0.0204078	0.757046	1	0.667	1
AC017002.5	9.06395e-06	0.758132	1	0	0.268193
ELMO1	0.0150412	0.758867	1	0.667	1
ZFPM2-AS1	0.000191785	0.759051	1	0.667	1
KDM4C	0.0218308	0.761141	1	0.667	1
CDC42SE2	0.038734	0.764311	1	0.667	1
AL731577.2	4.63613e-06	0.76702	1	0.333	0.137178
RRP12	0.0112492	0.76731	1	0.667	1
SLC7A5	0.0312265	0.769139	1	0.667	1
OSMR-AS1	0.0139143	0.769382	1	0.667	1
MSX2	0.0232901	0.769678	1	0.667	1
AC083870.1	5.87605e-05	0.773791	1	0.667	1
KLF12	0.0308939	0.777286	1	0.667	1
TRPA1	0.0132019	0.780427	1	0.667	1
C20orf194	0.0405167	0.780431	1	0.667	1
SMOX	0.0322664	0.782054	1	0.667	1
CBFA2T2	0.0499879	0.782966	1	0.667	1
CCDC57	0.00655719	0.783481	1	0.667	1
SCFD2	0.00128684	0.783563	1	0.667	1
ASB3	0.0312886	0.784109	1	0.667	1
EFCAB2	0.0132408	0.784525	1	0.667	1
AC007319.1	8.43037e-07	0.784824	1	0.333	0.0249446
ZNF469	0.0128344	0.785028	1	0.667	1
SCLT1	0.0348972	0.785373	1	0.667	1
TMCC1	0.037539	0.789268	1	0.667	1
NID1	0.0152188	0.790655	1	1	1
PI4KA	0.0372626	0.796858	1	0.667	1
EGFL6	0.00681804	0.801087	1	0.667	1
MT1X	0.00632813	0.80295	1	1	1
DHRSX	0.0316	0.803275	1	0.667	1
DPP4	0.00692768	0.806131	1	0.667	1
ABCC4	0.00646108	0.806363	1	0.667	1
ACYP2	0.0248191	0.80688	1	0.667	1
NTN1	0.00140192	0.806948	1	0.667	1
LARP4B	0.0448492	0.809078	1	0.667	1
LMBR1	0.0142298	0.811985	1	0.667	1
CTIF	0.0128942	0.813437	1	0.667	1
TRAF3IP2	0.0100799	0.815528	1	0.667	1
WNT9A	0.0019633	0.815554	1	0.667	1
RFX7	0.0169241	0.816732	1	0.667	1
AC004160.1	4.74272e-05	0.817433	1	0.667	1
RAPGEF1	0.01799	0.8191	1	0.667	1
MIRLET7BHG	0.0127403	0.822005	1	0.667	1
TVP23C	0.00717088	0.823623	1	0.667	1
STEAP1B	1.63633e-05	0.823746	1	0.333	0.484172
DAPK2	0.00763761	0.824801	1	0.667	1
NFAT5	0.010169	0.826502	1	1	1
HNRNPA1P48	0.0265592	0.827419	1	0.667	1
RHOQ	0.0362662	0.829666	1	1	1
SIPA1L3	0.00124874	0.830103	1	0.667	1
TAF4B	0.0138224	0.830589	1	0.667	1
SSH2	0.0110545	0.831902	1	0.667	1
SYN3	2.31431e-06	0.83253	1	0.333	0.068478
NOTCH2NLC	0.00605922	0.833971	1	0.667	1
BIN3	0.0126347	0.834592	1	0.667	1
CHKA	0.0264492	0.835016	1	0.667	1
RAB11FIP3	0.00537999	0.835027	1	0.667	1
ZSWIM4	0.0115396	0.835183	1	0.667	1
C1QTNF6	0.0367493	0.836248	1	0.667	1
ATP9B	0.0455809	0.837948	1	0.667	1
IFNAR2	0.036774	0.841666	1	0.667	1
ARHGAP32	0.0324497	0.843894	1	0.667	1
DCLK2	0.0132464	0.844917	1	0.667	1
IL4R	0.00721714	0.845493	1	0.667	1
ZNRF2	0.0382386	0.846682	1	0.667	1
WDFY2	0.0388899	0.846798	1	0.667	1
ZEB1	0.0292479	0.846989	1	1	1
MAGI3	0.0463073	0.847907	1	0.667	1
AL139260.1	0.000490088	0.848449	1	0.667	1
TAF13	0.0425797	0.848632	1	0.667	1
PER1	0.0303537	0.848664	1	0.667	1
TMEM117	0.000427519	0.851217	1	0.667	1
SNX25	0.000973045	0.853614	1	0.667	1
BTBD19	0.0136655	0.853881	1	0.667	1
PDE3A	0.000806268	0.85767	1	0.667	1
C11orf49	0.00681521	0.859271	1	0.667	1
ACSL1	0.00816472	0.859348	1	0.667	1
SLC49A4	0.00462768	0.859978	1	0.667	1
ARG2	0.0323313	0.860035	1	0.667	1
TRAF1	0.00210704	0.860095	1	0.667	1
MCTP2	0.00982725	0.86146	1	0.667	1
GRB10	0.00459045	0.862054	1	0.667	1
RFTN1	0.0218593	0.863784	1	0.667	1
PPP1R13B	0.0131823	0.865594	1	0.667	1
LRRC15	0.0138342	0.867623	1	0.667	1
IL1R1	0.0172802	0.867797	1	1	1
PDE7B	0.00764284	0.868184	1	0.667	1
VPS37B	0.0410512	0.870015	1	0.667	1
EMC1-AS1	0.00384771	0.871076	1	0.667	1
AC006001.2	8.9922e-07	0.871884	1	0.333	0.026607
GRM7	0.0260024	0.872902	1	0.333	1
IPMK	0.0393996	0.875027	1	0.667	1
SHB	0.00860141	0.876278	1	0.667	1
SPRR3	9.53352e-05	0.876427	1	0.333	1
ARHGAP17	0.00766666	0.877178	1	0.667	1
CAMKMT	0.000469325	0.877465	1	0.667	1
ATP2B1-AS1	0.0320693	0.879105	1	0.667	1
MMP19	0.00147682	0.880471	1	1	1
FGD4	0.00330653	0.880731	1	0.667	1
NRCAM	7.88989e-05	0.881489	1	0.333	1
TRAK1	0.0108196	0.881676	1	0.667	1
LINC02256	0.000849091	0.882946	1	0.667	1
TRPC4AP	0.0343128	0.885404	1	0.667	1
STK10	0.00250328	0.885977	1	0.667	1
AC018682.1	0.0183947	0.889361	1	0.333	1
P4HA3	0.00486949	0.890065	1	0.667	1
PSEN1	0.0292224	0.893219	1	0.667	1
GRID1	0.00178421	0.89484	1	0.333	1
DYM	0.0393997	0.896292	1	0.667	1
BX284613.2	3.92516e-07	0.90006	1	0.667	0.0116142
ZC3H12C	0.0123127	0.900152	1	0.667	1
STX5	0.0477816	0.902146	1	0.667	1
SLC1A3	0.0125586	0.902579	1	0.667	1
PAG1	0.0339686	0.902827	1	0.667	1
AFAP1	0.0449904	0.902963	1	0.667	1
PTPRS	0.00785873	0.90339	1	0.667	1
VDR	0.0207901	0.904463	1	0.667	1
CRY2	0.00720378	0.907211	1	0.667	1
COMMD10	0.0147582	0.908139	1	0.667	1
TPST1	0.000368914	0.91125	1	1	1
KDM4B	0.0143854	0.911986	1	0.667	1
ITPR2	0.046776	0.913149	1	0.667	1
EML1	0.023125	0.916089	1	0.667	1
MTMR3	0.00931269	0.916794	1	0.667	1
TBC1D16	0.00651183	0.917026	1	0.667	1
UNC5C	0.000416526	0.917852	1	0.667	1
IRAK3	0.0219664	0.918293	1	0.667	1
SESN1	0.00842621	0.919198	1	0.667	1
PCCA	0.00677294	0.92228	1	0.667	1
SHC3	0.0217848	0.929195	1	0.667	1
KCNIP1	0.000164584	0.930023	1	0.667	1
SLC41A2	0.0425413	0.930855	1	0.667	1
HOOK2	0.0220171	0.932374	1	0.667	1
CLSTN2	0.00245392	0.933675	1	0.667	1
ZNF521	0.00833252	0.934324	1	0.667	1
WDR37	0.00695203	0.935562	1	0.667	1
HDX	0.0389132	0.941085	1	0.667	1
SNX29	0.0289713	0.941765	1	0.667	1
PDE3B	0.010253	0.943134	1	0.667	1
FBXW7	0.0265189	0.943218	1	0.667	1
ENOX1	0.000479449	0.943962	1	0.667	1
VTI1A	0.00302928	0.945899	1	0.667	1
FRY	0.0418289	0.945947	1	0.667	1
DOCK10	0.00721	0.954552	1	0.667	1
LINC01473	0.000446474	0.957441	1	0.667	1
RFX3	0.0110704	0.958276	1	0.667	1
TTC7A	0.00138617	0.960251	1	0.667	1
SREBF2	0.00643962	0.960611	1	0.667	1
IQCJ-SCHIP1	4.53521e-05	0.961234	1	0.667	1
RIC1	0.0077949	0.961994	1	0.667	1
RB1	0.0478999	0.962994	1	0.667	1
LSS	0.00883119	0.963157	1	0.667	1
CMSS1	0.0389717	0.963781	1	0.667	1
SLC12A2	0.0349206	0.964746	1	0.667	1
CCDC200	2.11329e-07	0.964862	1	0.333	0.00625302
LPCAT2	0.0198883	0.965767	1	0.667	1
RUBCNL	0.00546853	0.965891	1	0.667	1
UBASH3B	0.00579863	0.968694	1	0.667	1
DIP2B	0.0104812	0.972257	1	0.667	1
PDE10A	0.00824051	0.972442	1	0.667	1
PLEKHG1	0.0137458	0.973792	1	0.667	1
DENND1A	0.000381845	0.977872	1	0.667	1
XPR1	0.00179424	0.97834	1	0.667	1
ECPAS	0.0446794	0.978678	1	0.667	1
COL1A1	0.0164738	0.98421	1	1	1
ASAP1	0.00490032	0.98934	1	1	1
FHIT	6.3147e-05	0.994005	1	0.667	1
ATP11A	0.00945878	0.994301	1	0.667	1
46084	0.000603859	0.995147	1	0.667	1
FP700111.1	1.76767e-06	0.996874	1	0.333	0.0523035
CHST15	0.000192789	0.996959	1	0.667	1
RCAN1	0.0286803	0.997019	1	0.667	1
PARP8	0.00328628	0.997064	1	0.667	1
HS3ST3A1	0.0096375	1.0027	1	0.667	1
PIK3R3	0.0249603	1.0028	1	0.667	1
CPM	0.0236434	1.0033	1	0.667	1
RAB31	0.00844881	1.0034	1	1	1
MAST2	0.00496688	1.00597	1	0.667	1
AL691403.1	2.1301e-09	1.00776	1	0	6.30275e-05
NOS1AP	8.13005e-05	1.00807	1	0.667	1
APOO	0.00148602	1.00874	1	0.667	1
PARD6G-AS1	0.00252953	1.01123	1	0.667	1
FMNL2	0.030337	1.01838	1	0.667	1
PALM2-AKAP2	0.0103297	1.01891	1	1	1
NBEAL1	0.0406852	1.02108	1	0.667	1
CASK	0.020737	1.02244	1	0.667	1
SUSD6	0.0125254	1.02276	1	0.667	1
FUT8	0.0414972	1.02434	1	0.667	1
TGFBR1	0.0341427	1.02526	1	0.667	1
DENND4A	0.000134914	1.02819	1	1	1
CENPP	0.000586309	1.02892	1	0.667	1
FTH1	0.0497105	1.02903	1	1	1
SND1	0.0364205	1.0323	1	0.667	1
PRKN	3.43161e-06	1.03407	1	0.333	0.101538
COG5	0.0280611	1.03621	1	0.667	1
CAB39	0.0114285	1.03748	1	0.667	1
ADK	0.0056937	1.04012	1	0.667	1
NAPA	0.0277981	1.04388	1	0.667	1
AC092069.1	2.31696e-08	1.04625	1	0.333	0.000685565
CREB3L1	0.0142182	1.04772	1	0.667	1
ST3GAL1	0.0437615	1.04874	1	0.667	1
SENP5	0.0194467	1.05134	1	0.667	1
ARID2	0.0132813	1.05392	1	0.667	1
RRAS2	0.00609882	1.05491	1	0.667	1
ARHGEF7	0.00953333	1.05517	1	0.667	1
TDRP	0.000643684	1.05567	1	0.667	1
FKBP5	0.00209427	1.05713	1	0.667	1
PLA2G4C	0.003855	1.05934	1	0.667	1
GTDC1	0.000289722	1.06061	1	0.667	1
SCMH1	0.00123169	1.06312	1	0.667	1
NT5C2	0.010964	1.06672	1	0.667	1
GALNT2	0.0198739	1.06801	1	0.667	1
FSIP1	3.15074e-06	1.06865	1	0.333	0.0932272
LINC01619	6.48398e-07	1.06901	1	0.667	0.0191855
CLCF1	0.0060603	1.06911	1	0.667	1
G0S2	0.0100386	1.07139	1	1	1
MAP4K3	0.0228582	1.07296	1	0.667	1
LDB2	0.0293446	1.07649	1	0.667	1
GMDS	2.65945e-05	1.07838	1	0.667	0.786906
HSD11B1	0.0114538	1.07918	1	0.667	1
GCH1	0.0180429	1.07989	1	0.667	1
STK17B	0.0255431	1.0809	1	0.667	1
PPARD	0.00432179	1.08543	1	0.667	1
PPP3R1	0.00925024	1.08583	1	0.667	1
OSBPL8	0.0243223	1.08642	1	1	1
CMIP	0.0249352	1.0866	1	0.667	1
LMCD1-AS1	9.34995e-06	1.08692	1	0.333	0.276656
FTO	0.0114628	1.08965	1	0.667	1
PHF21A	0.0159413	1.09004	1	0.667	1
BIRC6	0.0373076	1.09323	1	0.667	1
RAP1A	0.0281124	1.09381	1	0.667	1
AFF1	0.045674	1.09708	1	0.667	1
IGHG3	4.33013e-05	1.09905	1	0.667	1
RIPK1	0.00884732	1.09997	1	0.667	1
CSMD2	6.00012e-05	1.10066	1	0.667	1
F3	0.00387103	1.10112	1	0.667	1
DANT2	1.01244e-05	1.10186	1	0.667	0.299572
RASA2	0.0375512	1.10196	1	0.667	1
GATAD2A	0.0256791	1.10343	1	0.667	1
BMERB1	0.0211158	1.104	1	0.667	1
BAMBI	0.00330172	1.10614	1	0.667	1
RNF149	0.0433146	1.1074	1	0.667	1
INPP4B	0.000205694	1.10868	1	0.667	1
ZNF609	0.00543602	1.10943	1	0.667	1
FAF1	0.00380371	1.10963	1	0.667	1
DDX58	0.0454211	1.11117	1	0.667	1
TSPAN11	0.0189522	1.11125	1	0.667	1
RAD51B	1.41597e-05	1.11398	1	0.667	0.41897
SPRED2	0.00806938	1.1161	1	0.667	1
FRMD4A	0.000131976	1.11627	1	0.667	1
FCHSD2	0.00175209	1.11986	1	0.667	1
PCBP3	5.23367e-06	1.11996	1	0.667	0.154859
PVT1	0.00163876	1.12192	1	0.667	1
HIST1H2AC	0.00295396	1.12224	1	0.667	1
SGCD	0.00665194	1.12322	1	0.667	1
POLG2	0.0121138	1.1262	1	0.667	1
RPS17	0.0225875	1.12946	1	1	1
HIST1H2BD	8.25505e-06	1.13434	1	0.667	0.244259
LRCH1	0.00945928	1.13518	1	0.667	1
PAN3	0.00409088	1.13739	1	0.667	1
TEX14	1.977e-08	1.13944	1	0.333	0.000584975
SRPK2	0.0297072	1.14101	1	0.667	1
BTAF1	0.0119974	1.14531	1	0.667	1
DYRK1A	0.0174747	1.14573	1	0.667	1
NPAS3	1.77939e-05	1.14692	1	0.667	0.526504
AKT3	0.0423796	1.14969	1	0.667	1
PDE4DIP	0.0279	1.14998	1	0.667	1
PDLIM1	0.0437838	1.15005	1	0.667	1
RASA3	0.00927496	1.15332	1	0.667	1
PTPRE	0.0196803	1.15468	1	0.667	1
USP32	0.00204437	1.15521	1	0.667	1
CD44	0.0223815	1.15723	1	1	1
JARID2	0.00228071	1.16217	1	0.667	1
MCU	0.000577189	1.16277	1	0.667	1
AC079298.3	6.02603e-08	1.16666	1	0.333	0.00178304
HAS1	2.82876e-05	1.16849	1	0.667	0.837002
TANK	0.043248	1.16944	1	0.667	1
FAM110B	0.0106761	1.17349	1	0.667	1
FBXL17	0.000649635	1.17539	1	0.667	1
TNS3	0.0173675	1.1791	1	0.667	1
TENM3	0.00464296	1.17928	1	0.667	1
GLUD1	0.0208204	1.18073	1	0.667	1
MTHFD1L	0.000902305	1.18475	1	0.667	1
COL24A1	0.00182567	1.18678	1	0.667	1
RPL31	0.0457167	1.18888	1	1	1
CYGB	0.0313837	1.18935	1	0.667	1
TSC22D3	0.0294254	1.19584	1	0.667	1
ARHGAP42	0.00912056	1.19825	1	0.667	1
JAK2	0.0007808	1.20032	1	0.667	1
AC119674.1	1.52057e-07	1.2011	1	0.667	0.00449921
PFN1	0.00858438	1.20424	1	1	1
UNC5B	0.0105589	1.20796	1	0.667	1
ICAM1	0.0481324	1.21108	1	1	1
RNF24	0.0364241	1.2122	1	0.667	1
DOCK4	9.72531e-06	1.21329	1	0.667	0.287762
DIO2-AS1	5.03503e-12	1.21528	1	0	1.48981e-07
PXDN	0.0203376	1.21672	1	0.667	1
GBF1	0.00139355	1.22064	1	0.667	1
SGIP1	0.0411572	1.22366	1	0.667	1
MAPKAPK2	0.0346506	1.22479	1	0.667	1
ITPRIP	0.0226526	1.22544	1	0.667	1
LRCH3	0.00727302	1.22659	1	0.667	1
NCOA1	0.0340024	1.22762	1	0.667	1
ANKRD33B	0.000662627	1.22911	1	0.667	1
COP1	0.000409287	1.2311	1	0.667	1
EIF4G3	0.0179644	1.23419	1	0.667	1
ZFPM2	0.0001959	1.23578	1	0.667	1
LINC01004	4.11154e-07	1.23809	1	0.667	0.0121656
ST6GALNAC5	3.38372e-05	1.23823	1	0.667	1
CPNE8	0.00795596	1.24044	1	0.667	1
PLEKHM2	0.0129823	1.24336	1	0.667	1
TNFRSF6B	0.0370628	1.25074	1	0.667	1
PACSIN2	0.00134231	1.25244	1	0.667	1
RAPGEF2	0.00149959	1.25257	1	0.667	1
CRADD	3.97107e-07	1.253	1	0.667	0.01175
CCNH	0.0131268	1.2552	1	0.667	1
ATG7	1.25894e-05	1.25553	1	0.667	0.372509
ABR	0.00329562	1.25594	1	0.667	1
TDO2	0.000227496	1.25695	1	0.667	1
TAOK3	0.0119705	1.25706	1	0.667	1
CDK17	0.00140201	1.25784	1	0.667	1
FMO1	0.000792022	1.25802	1	0.667	1
LRRFIP2	0.0189314	1.25968	1	0.667	1
MYO9B	0.00545542	1.25994	1	0.667	1
DUSP16	0.00267697	1.26025	1	0.667	1
SSBP2	0.0199821	1.26632	1	0.667	1
LYST	0.0205526	1.2676	1	0.667	1
DNAJC1	0.0231353	1.27211	1	0.667	1
ESYT2	0.00873562	1.27227	1	0.667	1
MIR4435-2HG	0.0306947	1.27271	1	0.667	1
FOSL1	0.0359402	1.27533	1	0.667	1
RABGAP1L	0.00117499	1.2784	1	0.667	1
MFAP2	0.0468311	1.28796	1	0.667	1
ABCC1	0.000115034	1.28847	1	0.667	1
TWSG1	0.0119491	1.28871	1	0.667	1
MAML3	0.000391373	1.29304	1	0.667	1
GAS7	0.0418238	1.29352	1	0.667	1
FNIP1	0.04519	1.29454	1	0.667	1
NPAS2	0.000140433	1.29718	1	0.667	1
NSMCE2	0.000668412	1.29753	1	0.667	1
ERCC1	0.0141266	1.29761	1	0.667	1
HOMER1	0.00341067	1.29827	1	0.667	1
LRRC23	0.000285126	1.30126	1	0.667	1
BABAM2	0.00072335	1.30195	1	0.667	1
UBE2E1	0.0123043	1.30386	1	0.667	1
PARD3B	0.00103417	1.3046	1	0.667	1
ATF6	0.0182162	1.30685	1	0.667	1
KHDRBS3	0.0036234	1.31003	1	0.667	1
CSNK2B	0.0236918	1.31062	1	0.667	1
TNFRSF21	0.00035241	1.31563	1	0.667	1
NOCT	0.000185829	1.31733	1	0.667	1
MARK1	1.4807e-05	1.31801	1	0.667	0.438123
CSGALNACT1	9.94624e-05	1.3216	1	0.667	1
ERC1	0.0088877	1.32199	1	0.667	1
CYP7B1	1.83653e-05	1.32485	1	1	0.54341
NHS	0.00268324	1.32804	1	0.667	1
CNTN4	0.0029207	1.32904	1	0.667	1
ERN1	0.0357653	1.33256	1	0.667	1
PDE4D	0.000569335	1.33714	1	0.667	1
SGK1	0.0373696	1.33769	1	0.667	1
CRIM1	0.0223279	1.34142	1	0.667	1
AGPAT4	8.60524e-05	1.34354	1	0.667	1
PRKD1	3.99237e-07	1.34739	1	0.667	0.011813
CDKAL1	8.68933e-05	1.34894	1	0.667	1
TMTC1	0.00138303	1.35945	1	0.667	1
UBAP1	0.00438206	1.36785	1	0.667	1
MBD5	0.0014831	1.36802	1	0.667	1
TNFAIP6	0.0132645	1.36992	1	1	1
TMEM165	0.0188931	1.37115	1	0.667	1
RUNX2	0.00229761	1.37191	1	0.667	1
PRKG1	9.90961e-08	1.37275	1	1	0.00293216
PDPN	0.0214732	1.3781	1	0.667	1
AMPD3	1.98105e-06	1.38592	1	0.667	0.0586173
IL11	0.0170596	1.38792	1	0.667	1
SLCO3A1	0.00441285	1.38985	1	0.667	1
CLIP2	1.37758e-07	1.39148	1	1	0.00407611
SH3PXD2B	0.00786697	1.39456	1	0.667	1
RBMS3	0.0314325	1.39725	1	0.667	1
IMMP2L	0.000120691	1.39884	1	0.667	1
PDE8A	0.00122517	1.39985	1	0.667	1
GSE1	0.000622407	1.40024	1	0.667	1
SVIL	0.0193343	1.40207	1	0.667	1
PELI2	0.00151205	1.40947	1	0.667	1
AC105052.4	1.78724e-11	1.40976	1	0.333	5.28827e-07
GAB2	0.0382189	1.41302	1	0.333	1
BTBD9	6.60178e-06	1.41333	1	0.667	0.19534
GRAMD1A	0.000335622	1.41387	1	0.667	1
AC020916.1	0.0453188	1.41485	1	0.667	1
NPC1	0.000524683	1.4151	1	0.667	1
THSD4-AS1	9.34594e-14	1.41611	1	0	2.76537e-09
LPAR1	0.00827071	1.41863	1	0.667	1
MT1E	0.00284602	1.42057	1	1	1
PHLPP1	0.0283733	1.42417	1	0.333	1
GLIS3	3.67849e-05	1.42519	1	1	1
AC016831.7	0.0295131	1.42751	1	0.667	1
PRKCE	0.00015691	1.43157	1	0.667	1
CRISPLD2	0.0132212	1.43661	1	1	1
TWIST2	0.00293283	1.43741	1	1	1
SORBS1	0.0022801	1.43945	1	0.667	1
CUX1	0.011689	1.43996	1	0.667	1
DLEU2	3.92106e-05	1.44442	1	0.667	1
ZFAND3	4.0524e-08	1.44576	1	1	0.00119906
SNED1	0.00411854	1.45157	1	0.667	1
LRFN5	0.0441359	1.45625	1	0.667	1
MSC-AS1	0.00123082	1.46015	1	0.667	1
HIP1	0.000939173	1.4615	1	0.667	1
DIAPH2	0.00375836	1.46174	1	0.667	1
BCAS3	2.36242e-07	1.46289	1	0.667	0.00699015
EXOC4	0.000211785	1.46897	1	0.667	1
PRKCA	0.00123022	1.47809	1	0.667	1
CACNA2D1	0.000527859	1.47867	1	0.667	1
IFI30	0.00912154	1.49433	1	0.667	1
STK3	0.00799818	1.49455	1	0.667	1
KCNIP4	0.0236365	1.49744	1	0.333	1
KIF13A	0.000695063	1.50471	1	0.667	1
SMYD3	0.00259947	1.50586	1	0.667	1
IRAK2	1.41905e-06	1.50599	1	0.667	0.0419881
PID1	0.00628628	1.50822	1	0.667	1
STARD13	0.00104369	1.50835	1	0.667	1
ARIH1	0.0220452	1.5149	1	0.667	1
GRK5	0.00028524	1.52607	1	0.667	1
GBE1	1.10417e-05	1.52616	1	0.667	0.326714
AGAP1	5.73535e-05	1.52817	1	0.667	1
FOXO3	0.0223052	1.53188	1	0.667	1
GAS1	0.00763449	1.5356	1	0.667	1
PCOLCE	0.0325692	1.54242	1	0.667	1
CHSY3	4.43355e-08	1.54589	1	0.667	0.00131184
GPHN	3.22106e-06	1.54881	1	0.667	0.0953081
LRMDA	2.02507e-07	1.54993	1	0.667	0.00599197
KLHL29	5.40346e-08	1.5515	1	0.667	0.00159883
ELF1	0.00606858	1.55347	1	0.667	1
UST	0.00473452	1.55874	1	0.667	1
TANC1	0.00290619	1.55879	1	0.667	1
SPATS2L	0.0176504	1.56067	1	0.667	1
TOM1	3.77872e-05	1.56322	1	0.667	1
OLFM2	0.000182182	1.5635	1	0.667	1
BACH2	0.00935372	1.57385	1	0.667	1
ULK4	0.00377835	1.58172	1	0.667	1
CYTOR	0.0211271	1.58192	1	0.667	1
ADGRE2	4.46164e-05	1.58655	1	0.667	1
PARD3	0.000900276	1.59276	1	0.667	1
GLIS1	1.8688e-05	1.59821	1	0.667	0.552961
TENM4	5.87605e-06	1.59914	1	0.667	0.173866
PLPP3	0.0290476	1.60333	1	0.667	1
NAALADL2	0.000269351	1.60741	1	0.667	1
RASAL2	9.78084e-07	1.60778	1	0.667	0.0289405
GIPC2	5.81282e-15	1.61085	1	0.333	1.71996e-10
MAGI2	4.50708e-05	1.61156	1	0.667	1
VPS13B	0.000960665	1.64697	1	0.667	1
AC011511.2	7.52616e-05	1.64961	1	0	1
MCC	0.000549517	1.65172	1	0.667	1
MAML2	0.00300467	1.66437	1	0.667	1
STAG1	0.0037245	1.66632	1	0.667	1
HIVEP2	0.00101691	1.66673	1	0.667	1
SPATA13	5.71606e-05	1.68046	1	0.667	1
ROR2	5.38831e-05	1.68136	1	0.667	1
TGFB1	0.00153054	1.69353	1	0.667	1
ATXN1	0.00173942	1.69788	1	0.667	1
PLD1	0.00011372	1.70604	1	0.667	1
CAMK1D	0.000764562	1.70689	1	0.667	1
CEMIP2	0.00525033	1.70736	1	0.667	1
GUCY1A1	0.00230417	1.70949	1	0.667	1
SLC24A3	4.05306e-06	1.71462	1	0.667	0.119926
CBLB	0.000396284	1.72187	1	0.667	1
PTPN1	0.00564122	1.72602	1	0.667	1
AC022217.3	1.1868e-15	1.73602	1	0.333	3.51163e-11
GPR176	1.24586e-05	1.73692	1	0.667	0.368637
COL4A1	0.0121165	1.74009	1	0.667	1
COL5A3	2.83466e-05	1.74875	1	0.667	0.838747
PSD3	0.00162427	1.75237	1	0.667	1
USP54	6.32292e-07	1.75803	1	0.667	0.0187089
HMOX1	0.00104761	1.75829	1	0.667	1
SAMD4A	0.00389959	1.76534	1	1	1
ARL15	6.11629e-06	1.76967	1	0.667	0.180975
SIK2	9.31893e-05	1.77602	1	0.667	1
BICC1	0.00341845	1.7779	1	0.667	1
HIVEP3	0.0297744	1.78694	1	0.667	1
ARHGAP24	7.07495e-05	1.79314	1	0.667	1
ROBO1	0.000322393	1.79336	1	0.667	1
RFX2	3.53224e-07	1.79523	1	0.667	0.0104515
ATP13A3	0.00351065	1.81705	1	0.667	1
LHFPL2	0.0111856	1.81733	1	0.667	1
FBXO11	0.00118549	1.821	1	0.667	1
MMP9	0.00603147	1.83103	1	0.333	1
C15orf48	0.0162656	1.83365	1	0.667	1
CRY1	2.42197e-05	1.83514	1	0.667	0.716637
NEGR1	0.000638397	1.84134	1	0.667	1
PPP3CC	4.25081e-05	1.84388	1	0.667	1
CREB5	9.32345e-06	1.84559	1	0.667	0.275872
DENND5A	6.27609e-05	1.85301	1	0.667	1
SPIDR	7.60318e-06	1.87426	1	0.667	0.224971
TRAF3	1.65618e-06	1.88006	1	0.667	0.0490049
NXN	7.87082e-05	1.88427	1	0.667	1
RELB	0.000129287	1.88646	1	0.667	1
PFKFB4	3.13634e-11	1.89069	1	0.667	9.28012e-07
TTC28	0.000170967	1.89769	1	0.667	1
IGLC1	5.18628e-07	1.91208	1	0.667	0.0153457
MYO1E	0.000220376	1.95177	1	0.667	1
BEST1	9.51709e-09	1.9665	1	0.667	0.000281601
PTPRM	3.62988e-08	1.9668	1	0.667	0.00107405
UBE2E2	8.16794e-05	1.98222	1	0.667	1
ELL2	0.0022019	1.99385	1	0.667	1
PDZRN3	4.69385e-05	1.9988	1	0.667	1
SLC39A14	0.000483228	2.00081	1	0.667	1
MRTFA	2.02323e-06	2.00149	1	0.667	0.0598652
ELOVL5	0.000132794	2.0153	1	0.667	1
GFPT2	0.00079287	2.01741	1	0.667	1
SIK3	2.04484e-09	2.01826	1	1	6.05047e-05
PITPNC1	1.30311e-06	2.03023	1	0.667	0.0385577
CXCL5	0.00190016	2.03294	1	1	1
ZHX2	2.64395e-05	2.03606	1	0.667	0.782319
POSTN	0.000793089	2.03888	1	0.667	1
ABTB2	2.75907e-08	2.03942	1	0.667	0.000816381
RIPOR3	5.65788e-08	2.04613	1	0.667	0.00167411
DLG2	0.00389201	2.05006	1	0.667	1
FOXO1	0.000119157	2.05148	1	0.667	1
PCSK5	0.000116131	2.07644	1	0.667	1
RBPMS	0.000102039	2.08171	1	0.667	1
MAP3K5	1.73573e-08	2.09931	1	0.667	0.000513584
NFKB1	0.00361801	2.10083	1	0.667	1
WWOX	1.31678e-07	2.1035	1	0.667	0.00389623
BNC2	2.25515e-05	2.12242	1	0.667	0.667277
PEAK1	0.000176127	2.1345	1	0.667	1
FAM155A	4.48129e-12	2.13571	1	0.667	1.32597e-07
TRIO	2.12322e-05	2.17446	1	0.667	0.628238
LSAMP	3.54726e-05	2.19577	1	0.667	1
PAPSS2	3.07617e-06	2.19674	1	0.667	0.0910207
FBXL7	2.16508e-09	2.22865	1	0.667	6.40626e-05
AUTS2	2.02567e-07	2.2617	1	0.667	0.00599375
LARGE1	3.42596e-08	2.29406	1	0.667	0.00101371
SAA1	0.0107579	2.30004	1	0.667	1
PRR16	6.69961e-11	2.32238	1	0.667	1.98235e-06
RABGEF1	5.36686e-06	2.37462	1	0.667	0.1588
KCND2	2.73669e-13	2.37807	1	0.667	8.09758e-09
CXCL1	0.00645653	2.42041	1	0.667	1
46357	1.85383e-07	2.42718	1	0.333	0.00548529
KIF26B	0.00667827	2.44918	1	0.667	1
SOX5	4.41073e-08	2.45322	1	0.667	0.00130509
CEMIP	1.57238e-05	2.49714	1	0.667	0.465251
CACNA1C	2.42952e-10	2.49808	1	0.667	7.18869e-06
PTPRG	2.67047e-08	2.51441	1	0.667	0.000790165
SFRP2	0.00128359	2.52883	1	0.667	1
CHST11	9.43622e-10	2.55422	1	0.667	2.79208e-05
GPC6	1.32882e-07	2.56507	1	0.667	0.00393186
MT1F	0.00115481	2.60182	1	0.667	1
MT1G	0.000136735	2.6563	1	0.667	1
NFATC2	2.5879e-05	2.70588	1	0.667	0.765733
EXT1	8.3936e-08	2.71929	1	0.667	0.00248358
FNDC3B	1.41922e-05	2.81394	1	0.667	0.419934
RORA	1.01645e-05	2.89633	1	0.667	0.300758
KAZN	0.000672204	2.92433	1	0.667	1
XYLT1	1.87983e-09	3.01801	1	0.667	5.56222e-05
IL24	2.58589e-11	3.03072	1	0.667	7.6514e-07
ADAMTSL4-AS1	2.40572e-07	3.0356	1	0.667	0.00711829
CXCL13	7.2524e-09	3.25897	1	0.667	0.000214591
ZSWIM6	6.10909e-08	3.37892	1	0.667	0.00180762
DHFR	5.56207e-14	3.52631	1	0.667	1.64576e-09
CXCL6	7.90345e-09	3.56924	1	0.667	0.000233855
AC083837.1	2.09339e-15	3.6828	1	0.667	6.19413e-11
LINC00486	3.70333e-05	3.68698	1	0	1
AL078604.4	4.21709e-12	3.83428	1	0	1.24779e-07
SDK1	6.00282e-17	3.94486	1	0.667	1.77618e-12
FP236383.3	1.61517e-29	4.55674	1	0	4.77914e-25

## Sheet: Table S7
Supplementary Table 6. Differentially expressed genes of CAFs between HIV positive and negative group
	p_val	avg_log2FC	pct.1	pct.2	p_val_adj
FP236383.3	1.90248e-16	4.87078	1	0	5.62924e-12
DHFR	9.8107e-07	3.90734	1	0.667	0.0290289
LINC00486	5.23248e-05	3.84216	1	0	1
SIK3	0.00115645	3.70665	1	0.667	1
CAMK1D	9.96266e-07	3.49631	1	0.667	0.0294785
PITPNC1	0.000622603	3.3936	1	0.667	1
ZHX2	6.29779e-12	3.30006	1	0.667	1.86345e-07
ZSWIM6	9.34253e-13	3.18407	1	1	2.76436e-08
AOAH	6.17151e-17	3.14772	1	1	1.82609e-12
CHST11	5.06953e-10	3.12742	1	1	1.50002e-05
AC016831.7	0.0009898	2.95568	1	0.667	1
PPP1R16B	4.51234e-08	2.88664	1	1	0.00133516
DLEU2	1.819e-12	2.87158	1	1	5.38224e-08
LINC01619	0.0003843	2.85893	1	0.667	1
BACH2	0.0014096	2.83624	1	0.667	1
PDE3B	3.67852e-09	2.83193	1	1	0.000108844
ADAMTSL4-AS1	2.2503e-11	2.81853	1	0.667	6.65841e-07
BRAF	7.66591e-08	2.79866	1	1	0.00226827
ARL15	1.85199e-12	2.77589	1	0.667	5.47984e-08
ARHGAP15	1.63257e-12	2.69389	1	1	4.8306e-08
FYN	1.11609e-06	2.68149	1	1	0.033024
FOXN3	4.92907e-12	2.64689	1	1	1.45846e-07
TRAF3	5.44771e-09	2.63639	1	1	0.000161192
RABGAP1L	4.79454e-11	2.61835	1	1	1.41866e-06
CAMK4	1.85163e-07	2.61302	1	1	0.00547879
CMSS1	7.7078e-08	2.60001	1	1	0.00228066
PRKCH	5.60347e-09	2.5966	1	1	0.000165801
ARHGAP26	1.12755e-07	2.58564	1	0.667	0.0033363
NIBAN1	9.23675e-07	2.58457	1	1	0.0273306
PARP8	2.15187e-06	2.57508	1	1	0.0636717
RALGAPA1	6.3093e-08	2.57147	1	1	0.00186686
GRK5	3.60567e-10	2.5676	1	1	1.06688e-05
KLF12	1.79404e-10	2.55513	1	0.667	5.30838e-06
NFATC2	4.93854e-12	2.47514	1	1	1.46126e-07
ZBTB20	4.91588e-09	2.46754	1	1	0.000145456
STAT4	5.41011e-07	2.46179	1	1	0.016008
ZFAND3	3.10494e-10	2.46012	1	0.667	9.18722e-06
COL1A1	2.1356e-11	2.45259	1	1	6.31903e-07
ABCC1	1.50916e-07	2.44804	1	1	0.00446545
PTPRJ	5.69233e-10	2.41772	1	1	1.6843e-05
KDM6A	2.55845e-09	2.41757	1	1	7.57021e-05
NFKB1	6.72492e-07	2.4149	1	1	0.0198984
SMYD3	2.42455e-11	2.41157	1	0.667	7.174e-07
PRKCQ	5.51501e-10	2.37231	1	1	1.63184e-05
BICDL1	2.23918e-05	2.3556	1	1	0.662552
DPYD	3.35437e-09	2.32306	1	0.667	9.92525e-05
NFKBIA	3.01746e-08	2.31826	1	1	0.000892836
RFX3	3.68144e-10	2.31818	1	0.667	1.0893e-05
FBXO11	4.56438e-09	2.31632	1	1	0.000135056
HIVEP2	1.1167e-05	2.27579	1	1	0.330419
PRKCE	1.31681e-08	2.27546	1	0.667	0.000389632
BTBD9	7.21199e-10	2.2637	1	1	2.13395e-05
PDE7A	1.1185e-05	2.25746	1	1	0.330953
JAZF1	3.7442e-08	2.24799	1	1	0.00110787
MRTFA	3.6844e-09	2.24532	1	0.667	0.000109018
BCAS3	3.66593e-10	2.24304	1	0.667	1.08471e-05
AC105052.4	2.53422e-08	2.24222	1	0.333	0.000749849
EXT1	1.50393e-08	2.23918	1	0.667	0.000444999
COP1	5.76537e-10	2.23482	1	0.667	1.70592e-05
SSH2	2.24799e-08	2.22833	1	1	0.000665158
STAG1	2.44215e-08	2.22692	1	1	0.000722609
PBX4	5.33664e-06	2.22279	1	1	0.157906
ABLIM1	1.386e-07	2.2043	1	1	0.00410104
ATXN1	8.12066e-07	2.19957	1	1	0.0240282
TMEM131L	3.08313e-09	2.18769	1	0.667	9.12268e-05
KDM2B	1.14355e-06	2.1718	1	1	0.0338366
ABHD3	1.09447e-06	2.17075	1	1	0.0323842
MAP3K5	1.44428e-09	2.16911	1	0.667	4.27347e-05
VPS13B	3.6761e-10	2.16024	1	1	1.08772e-05
MAML2	6.24683e-09	2.15841	1	1	0.000184838
MGAT5	3.37228e-08	2.1516	1	1	0.000997824
PLCL1	0.00108684	2.13921	1	0.333	1
GMDS	9.46412e-09	2.13678	1	1	0.000280034
FOXO1	7.17996e-06	2.13483	1	1	0.212448
TRAPPC9	7.90831e-09	2.12805	1	0.667	0.000233999
AUTS2	4.20042e-06	2.12373	1	1	0.124286
NFAT5	7.48741e-08	2.11639	1	1	0.00221545
TBC1D22A	1.21957e-10	2.10329	1	1	3.60858e-06
ELMO1	2.94109e-06	2.08507	1	1	0.0870239
MAPK8	6.31628e-07	2.08036	1	0.667	0.0186892
SPIDR	6.01044e-07	2.07538	1	0.667	0.0177843
ANK3	0.0191975	2.07251	1	0.667	1
NR4A3	0.040132	2.06303	1	0.667	1
MLLT3	3.86712e-07	2.06261	1	1	0.0114424
PICALM	6.16686e-10	2.06248	1	1	1.82471e-05
ADK	1.18253e-07	2.06165	1	1	0.00349898
RAPGEF2	3.98165e-07	2.05109	1	0.667	0.0117813
ARIH1	6.4394e-06	2.03304	1	1	0.190536
SIK2	1.24002e-06	2.02489	1	0.667	0.036691
PRKCB	2.73069e-06	2.01819	1	1	0.0807984
CLASP1	1.60286e-07	2.01749	1	1	0.00474271
JARID2	1.68253e-06	2.00009	1	1	0.0497843
NRF1	2.38227e-07	1.99551	1	1	0.00704889
LMBR1	3.66855e-08	1.99286	1	0.667	0.00108549
BEST1	1.48687e-07	1.99094	1	0.333	0.00439951
GTDC1	5.98126e-09	1.98852	1	1	0.000176979
GATAD2B	2.60731e-07	1.98829	1	1	0.00771476
TNIK	9.41209e-08	1.98475	1	1	0.00278494
TANK	5.78833e-06	1.98414	1	1	0.171271
DOCK10	3.8253e-06	1.98194	1	1	0.113187
RFTN1	1.45656e-06	1.98118	1	1	0.0430983
CARD11	1.11105e-06	1.97951	1	1	0.0328747
KIF13B	1.61879e-05	1.97558	1	0.667	0.478983
MAN1A1	5.48191e-06	1.97423	1	1	0.162204
FNDC3B	1.26988e-07	1.96691	1	0.667	0.00375745
AKT3	1.86728e-05	1.95818	1	1	0.55251
CD83	2.28496e-08	1.9567	1	1	0.000676097
FBXL20	1.07953e-06	1.95175	1	0.667	0.0319422
PIK3R5	5.68422e-07	1.93868	1	1	0.016819
SRPK2	2.38907e-06	1.93806	1	1	0.0706903
GLCCI1	7.02708e-05	1.93589	1	1	1
DUSP16	2.77725e-05	1.93305	1	1	0.821759
DIPK1A	3.21375e-08	1.92927	1	1	0.000950917
SCML4	2.29371e-08	1.92447	1	1	0.000678685
ZEB2	0.000445036	1.92175	1	1	1
PAN3	8.60573e-08	1.91871	1	1	0.00254635
CBLB	4.85097e-05	1.91756	1	1	1
ABTB2	1.37129e-07	1.91518	1	0.667	0.0040575
UST	2.77359e-07	1.91199	1	0.333	0.00820678
COL3A1	8.50345e-07	1.90618	1	0.667	0.0251608
PPP6R3	6.38499e-06	1.90282	1	1	0.188925
AMBRA1	1.82285e-08	1.88977	1	1	0.000539364
MCU	1.7399e-06	1.87375	1	1	0.0514818
TBC1D5	1.31562e-06	1.87239	1	1	0.0389279
NELL2	1.43041e-05	1.86622	1	1	0.423245
PPP2R2B	7.34437e-06	1.86092	1	0.667	0.217313
STAT5B	2.04953e-05	1.85559	1	1	0.606436
SYTL3	0.00358866	1.8516	1	1	1
OGDH	3.82874e-07	1.85032	1	1	0.0113289
AGPAT4	1.45143e-08	1.849	1	0.667	0.000429463
NEK7	2.07125e-05	1.84097	1	1	0.612863
SCLT1	1.31775e-06	1.83892	1	1	0.0389909
RIPOR2	2.24066e-06	1.82514	1	1	0.066299
PGAP1	0.000384434	1.82012	1	1	1
CLASP2	6.71164e-07	1.81757	1	1	0.0198591
ITSN2	2.28796e-05	1.81498	1	1	0.676986
CDC14A	0.000144862	1.81109	1	1	1
NCOA1	2.93131e-06	1.80738	1	1	0.0867345
DOCK9	6.14565e-06	1.80553	1	1	0.181844
PCNX2	9.29929e-06	1.80541	1	0.667	0.275157
FAAH2	8.05681e-07	1.80415	1	0.333	0.0238393
WWOX	1.27776e-06	1.80253	1	0.667	0.0378076
IGKC	0.00109536	1.80225	1	1	1
PPP1R13B	7.3766e-06	1.79331	1	0.667	0.218266
GPHN	0.000248625	1.79275	1	0.667	1
TBL1X	2.16867e-07	1.78303	1	1	0.00641687
MPP7	5.4555e-07	1.78251	1	0.667	0.0161423
FKBP5	0.0295317	1.78074	1	1	1
RB1	7.88248e-07	1.7805	1	1	0.0233235
CDK17	0.00110633	1.77545	1	1	1
EPHA4	0.0176002	1.77055	1	1	1
LRBA	2.20879e-06	1.76941	1	1	0.0653558
RHOH	6.52402e-06	1.76799	1	1	0.193039
THEMIS	2.21003e-05	1.75927	1	1	0.653926
USP25	2.18567e-06	1.75893	1	1	0.0646719
TCF12	2.31631e-08	1.75791	1	1	0.000685372
GNG2	1.60769e-06	1.75247	1	1	0.0475698
INPP4B	3.87184e-05	1.75145	1	1	1
SGMS1	4.38416e-08	1.75114	1	1	0.00129723
TRERF1	2.25144e-06	1.74537	1	0.667	0.0666179
2026-03-03	6.86878e-06	1.74459	1	0.667	0.20324
FAM222B	3.59553e-06	1.73664	1	0.667	0.106388
SIPA1L1	2.06981e-06	1.73593	1	1	0.0612436
AC022217.3	4.14301e-07	1.73088	1	0	0.0122587
ATP8A1	0.000154289	1.72804	1	1	1
FLI1	6.36733e-06	1.7273	1	1	0.188403
RELB	2.57118e-05	1.72432	1	1	0.760787
AP3B1	2.50676e-06	1.72405	1	1	0.0741725
MBNL1	8.07617e-05	1.72294	1	1	1
PAM	5.02362e-07	1.71856	1	1	0.0148644
RASA1	3.32544e-07	1.71082	1	1	0.00983966
FAF1	6.58139e-07	1.70957	1	1	0.0194737
ZEB1	2.0467e-05	1.70829	1	1	0.605597
BICRAL	1.83475e-05	1.70117	1	1	0.542885
RERE	1.19671e-05	1.69678	1	1	0.354096
ESYT2	8.97274e-06	1.69412	1	1	0.265494
SOS1	4.4774e-06	1.69411	1	1	0.132482
KDM4C	2.58798e-05	1.69028	1	0.667	0.765758
ZCCHC7	3.78466e-06	1.68998	1	1	0.111984
GBF1	2.25978e-06	1.68996	1	1	0.0668645
CEP128	3.37975e-07	1.68791	1	0.667	0.0100004
PSPC1	2.04883e-05	1.68678	1	1	0.60623
CREBBP	2.11266e-05	1.68639	1	1	0.625116
RNF38	5.89581e-06	1.68485	1	1	0.174451
ASAP1	0.000251419	1.6806	1	1	1
AC079781.5	2.48656e-06	1.67497	1	0.667	0.0735748
IQGAP2	0.00237698	1.67458	1	1	1
EXOC4	3.11593e-06	1.67362	1	1	0.0921974
NF1	4.96878e-05	1.67191	1	1	1
ATP11B	9.67553e-06	1.66879	1	1	0.286289
MON2	0.000153294	1.66725	1	0.667	1
CCND3	0.00149448	1.66668	1	1	1
COG5	8.3233e-05	1.66373	1	1	1
AC068587.4	3.09366e-05	1.66166	1	0.667	0.915384
BANP	0.000186884	1.65967	1	0.667	1
PPP3CA	9.21113e-05	1.65854	1	1	1
PACS1	2.12843e-05	1.65837	1	1	0.629782
ATP2B4	9.38832e-06	1.65671	1	1	0.277791
VAV3	0.000138199	1.65434	1	1	1
UBR1	0.000273752	1.65201	1	0.667	1
NSUN6	3.83386e-06	1.65083	1	1	0.11344
ZFC3H1	6.89932e-05	1.64941	1	1	1
PLCG2	5.39664e-07	1.64895	1	1	0.0159681
UBE2E1	1.53107e-05	1.64834	1	0.667	0.453029
FOXJ3	7.15672e-05	1.64304	1	1	1
COL1A2	3.72937e-06	1.64076	1	0.667	0.110348
RABGEF1	2.49131e-05	1.63979	1	1	0.737154
CDC42SE2	0.000825064	1.63933	1	1	1
MVB12B	1.21716e-06	1.63721	1	1	0.0360147
NOCT	2.22992e-06	1.63078	1	0.667	0.065981
LRCH3	0.000190156	1.62801	1	0.667	1
TTC17	2.62384e-05	1.62732	1	0.667	0.776368
IMMP2L	3.8961e-06	1.62493	1	0.667	0.115282
AGO3	1.67987e-05	1.62324	1	1	0.497057
TGFB1	0.00419616	1.62299	1	1	1
AFF1	0.000265596	1.62176	1	1	1
AC053513.1	1.84754e-06	1.62102	1	0.333	0.0546669
DENND1A	2.72602e-06	1.62025	1	0.667	0.0806601
LINC01138	1.10257e-05	1.62014	1	1	0.32624
CMIP	0.000149423	1.61757	1	1	1
CAMKMT	2.75109e-06	1.61678	1	0.333	0.0814021
TOX	8.41818e-05	1.61386	1	1	1
SFMBT2	1.36716e-05	1.61377	1	1	0.404528
LINC01934	3.39315e-05	1.61259	1	1	1
ELOVL5	0.00015522	1.6107	1	1	1
AGTPBP1	1.70314e-06	1.61019	1	1	0.0503943
SMCHD1	0.00197246	1.60668	1	1	1
LRRC8C	5.85039e-05	1.60499	1	1	1
RAD51B	7.61629e-07	1.60313	1	0.667	0.0225358
AC021752.1	5.95588e-07	1.60012	1	0	0.0176228
ARHGEF7	1.42678e-05	1.59906	1	1	0.422171
FCHSD2	2.14225e-05	1.59508	1	0.667	0.63387
AC092683.1	9.458e-05	1.59279	1	1	1
REV3L	9.56532e-06	1.59127	1	1	0.283028
PPP3CC	5.95503e-06	1.58931	1	1	0.176203
NLRP1	1.4696e-07	1.58904	1	1	0.00434839
PELI1	0.000305251	1.58739	1	1	1
TYW1B	3.91642e-06	1.5872	1	0.667	0.115883
RUNX1	8.12904e-06	1.58541	1	1	0.24053
XKR6	2.92841e-06	1.58537	1	0.667	0.0866489
CDKAL1	1.99661e-06	1.58087	1	1	0.0590778
SMURF1	1.75218e-06	1.58078	1	0.667	0.0518454
ATG7	1.75101e-05	1.57807	1	1	0.518106
FRYL	0.00109048	1.57654	1	0.667	1
LINC02328	0.00466536	1.57226	1	0.667	1
AF165147.1	2.20043e-06	1.57063	1	0.333	0.0651086
FOXP1	0.0114034	1.56991	1	1	1
DCN	2.67375e-06	1.56872	1	0.333	0.0791136
MRPL1	0.00178802	1.56755	1	1	1
EPC2	5.09142e-05	1.567	1	0.667	1
ARID2	1.48808e-05	1.56532	1	1	0.440308
CRY1	8.00305e-06	1.56057	1	0.667	0.236802
LUM	3.9569e-06	1.55986	1	0.667	0.117081
AHCYL2	3.53514e-06	1.5596	1	1	0.104601
SREBF2	0.000182735	1.55943	1	1	1
TIAM2	0.000121904	1.55854	1	0.667	1
SLFN12L	1.13448e-05	1.55697	1	1	0.335681
HIST1H2BD	2.14735e-06	1.5554	1	0.333	0.0635379
SCAF8	3.58295e-05	1.55473	1	0.667	1
NCK2	0.000573212	1.55438	1	1	1
C22orf34	0.000162741	1.54989	1	0	1
ARHGAP25	0.000513562	1.54758	1	0.667	1
DDX58	3.10114e-07	1.54756	1	1	0.00917596
PHF21A	1.79097e-06	1.54617	1	1	0.0529931
ANKRD17	1.60365e-05	1.54515	1	1	0.474505
NCOA2	0.000241629	1.54425	1	1	1
TRPC4AP	0.00130334	1.54373	1	1	1
MKLN1	8.62171e-06	1.54341	1	1	0.255108
ITCH	0.000150469	1.54274	1	1	1
BTAF1	5.49105e-05	1.54212	1	1	1
NCALD	0.000171899	1.54167	1	0.667	1
FBXL17	1.06994e-06	1.53997	1	1	0.0316583
EGR1	0.000338033	1.53863	1	1	1
KDM7A	1.23963e-05	1.53701	1	1	0.366795
HIP1	7.53441e-06	1.53559	1	1	0.222936
ITPRIP	6.74084e-05	1.53543	1	1	1
DIAPH2	4.3329e-06	1.53413	1	1	0.128206
OSBPL8	0.00289473	1.53248	1	1	1
PHLPP1	3.15609e-05	1.53227	1	0.667	0.933855
FBXW7	0.000552635	1.53123	1	1	1
APPBP2	3.00639e-05	1.52917	1	0.667	0.889561
SLC20A2	1.30923e-05	1.52913	1	1	0.387389
AC022075.1	2.13729e-06	1.52895	1	1	0.0632403
RAPGEF1	0.000849838	1.52885	1	1	1
ITFG1	1.27813e-06	1.52274	1	0.667	0.0378187
EPB41	0.00231313	1.52256	1	1	1
MED13L	2.87302e-05	1.51964	1	1	0.850099
BABAM2	1.25029e-06	1.51954	1	1	0.0369949
RPS17	0.00144915	1.51914	1	1	1
RPRD2	0.000262722	1.51844	1	0.667	1
UTRN	0.00465356	1.51783	1	1	1
ABHD18	9.05566e-06	1.51781	1	0.667	0.267948
LRCH1	2.63703e-05	1.51592	1	0.667	0.780271
SLC30A7	2.9246e-05	1.51588	1	1	0.865359
ANKS1A	3.09093e-06	1.51559	1	0.333	0.0914574
VTI1A	2.04592e-05	1.51226	1	1	0.605366
RC3H1	0.000185415	1.50935	1	1	1
GPATCH8	0.000429213	1.50932	1	1	1
XPR1	2.40319e-05	1.50917	1	1	0.71108
ZNF10	3.92586e-05	1.50852	1	0.667	1
MAP4K4	0.000465647	1.50748	1	1	1
NEK1	0.000187125	1.5074	1	1	1
SND1	0.000565113	1.50295	1	0.667	1
DYRK1A	1.08202e-05	1.50254	1	1	0.320158
CCNY	0.000114369	1.50129	1	1	1
ASH1L	0.00124873	1.50076	1	1	1
TAF3	0.000897537	1.49895	1	1	1
TYW1	1.79013e-05	1.49892	1	0.667	0.529681
SKAP1	0.000114832	1.49724	1	1	1
INPP5D	0.000120806	1.49558	1	1	1
TRAF1	0.000362839	1.49499	1	0.667	1
AC007384.1	0.000200041	1.49453	1	0.667	1
ACAP2	0.00104557	1.49297	1	1	1
EML4	0.0217253	1.49183	1	1	1
PATJ	1.80283e-05	1.49175	1	1	0.533439
SIMC1	1.41267e-05	1.49004	1	0.667	0.417994
ERC1	0.000320691	1.48882	1	0.667	1
TSPAN5	0.00019749	1.4885	1	1	1
RLF	0.000386358	1.48781	1	1	1
BCL2	0.000500935	1.48781	1	1	1
MANBA	0.000124028	1.48723	1	0.667	1
CELF2	0.000214094	1.48592	1	1	1
AC011476.3	7.3281e-06	1.48191	1	0.333	0.216831
SENP5	0.000256821	1.48001	1	1	1
GPCPD1	0.00051919	1.47926	1	1	1
UBL3	0.000277053	1.47879	1	1	1
SIDT1	3.19025e-05	1.47668	1	0.667	0.943964
TRPS1	0.00278649	1.47551	1	1	1
TCAF2	2.85467e-05	1.46988	1	1	0.844669
RAB11FIP3	6.06044e-06	1.4662	1	1	0.179322
FOXO3	0.000211295	1.46496	1	1	1
NFATC3	0.000185252	1.46236	1	1	1
ZFR	0.000343574	1.4617	1	1	1
THSD4-AS1	1.15111e-06	1.46054	1	0	0.0340602
CADM1	1.08556e-05	1.46051	1	0.667	0.321207
YES1	0.000281606	1.45938	1	1	1
WARS2-AS1	5.71627e-06	1.45938	1	0.667	0.169139
TAB2	4.50302e-05	1.45358	1	1	1
ZNF638	0.00033485	1.45198	1	1	1
PIP4K2A	0.00112648	1.45175	1	1	1
USP3	0.000398017	1.44938	1	1	1
PUM2	0.000166094	1.44551	1	1	1
SETD2	0.00615374	1.44325	1	1	1
INTS6	0.000111522	1.44166	1	1	1
FNBP1	0.00330657	1.44157	1	1	1
PPP3R1	3.05082e-05	1.44062	1	1	0.902706
UMAD1	1.09867e-05	1.43952	1	0.667	0.325087
USP34	0.00080602	1.43837	1	1	1
UBR3	0.00051147	1.43773	1	0.667	1
AC093010.2	3.04055e-05	1.43664	1	0.667	0.899667
CASK	0.000497679	1.43471	1	1	1
PCAT1	0.0442426	1.4347	1	0.333	1
SERINC5	0.0074283	1.43295	1	1	1
ADAMTS17	1.41539e-05	1.43087	1	0.333	0.418801
HDAC4	1.91677e-05	1.42883	1	0.667	0.567153
NEDD9	0.000131112	1.42756	1	1	1
RASA2	0.000359915	1.42594	1	1	1
OSBPL3	6.49341e-05	1.42038	1	1	1
CDK8	2.39586e-05	1.41678	1	0.667	0.708912
PCED1B	0.000382605	1.41538	1	1	1
ABR	0.00102565	1.41357	1	0.667	1
FNDC3A	0.000906782	1.41178	1	1	1
RFX3-AS1	8.01177e-06	1.41111	1	0.333	0.23706
LINC00513	0.00175348	1.40952	1	1	1
EXOC6B	2.30129e-05	1.40932	1	0.667	0.680929
HERC1	0.000342297	1.40804	1	1	1
BICD1	5.13892e-05	1.40702	1	1	1
TMEM181	9.97017e-05	1.40402	1	1	1
TG	4.62608e-06	1.40224	1	0	0.136881
GALNT11	0.00561042	1.40196	1	1	1
STK10	0.000816023	1.40004	1	1	1
ADGRE5	0.00363243	1.39604	1	1	1
TAF4B	3.25208e-05	1.39525	1	0.667	0.962259
CNOT4	0.00103665	1.39448	1	1	1
PIBF1	4.88439e-05	1.39337	1	1	1
STIM1	0.000252152	1.39306	1	1	1
IL21R	0.000133101	1.39256	1	1	1
UBR2	0.00144016	1.39026	1	1	1
RNF34	0.000135593	1.38992	1	1	1
TMEM135	0.000115723	1.38936	1	0.667	1
UVRAG	0.000103422	1.38857	1	1	1
ATAD2B	0.000442908	1.38816	1	0.667	1
CD96	0.000395791	1.38631	1	1	1
CCSER2	0.021928	1.38385	1	1	1
NSMCE2	6.012e-05	1.38362	1	1	1
GRAMD1B	0.00428851	1.38345	1	0.667	1
GPR132	0.00264478	1.38307	1	1	1
MYO1D	8.85622e-05	1.38244	1	0.667	1
PRKX	0.00592163	1.37976	1	1	1
PDE4A	2.2947e-05	1.37915	1	1	0.678979
MBD5	0.00032809	1.37754	1	1	1
NUP98	0.0177814	1.37671	1	1	1
FAM172A	7.07244e-05	1.37606	1	1	1
USP32	6.21064e-06	1.37551	1	1	0.183767
SSBP2	1.06711e-05	1.37529	1	0.667	0.315748
ZNF611	0.000309015	1.37446	1	0.667	1
PI4KA	6.63528e-05	1.37396	1	1	1
TAGAP	0.000680673	1.37365	1	1	1
RTN3	0.00253308	1.3719	1	1	1
IFNG-AS1	3.26543e-05	1.36814	1	0.333	0.966209
ETV6	0.000127592	1.3674	1	1	1
ABL1	6.06982e-05	1.36736	1	1	1
RIC1	1.86742e-05	1.36223	1	1	0.55255
ANKHD1	0.0006627	1.36127	1	1	1
GPR107	0.000250876	1.36087	1	0.667	1
SAMD4A	0.0169447	1.35621	1	0.333	1
AC016074.2	0.000100354	1.35486	1	1	1
REL	0.0447333	1.35329	1	1	1
CEP85L	6.13483e-05	1.3509	1	1	1
DUSP10	0.000406611	1.35056	1	1	1
FRMD4A	1.43446e-05	1.34585	1	0.667	0.424443
LRRFIP2	0.00105575	1.34582	1	0.667	1
GATAD2A	0.00115867	1.34497	1	1	1
WDR37	0.00033952	1.3444	1	1	1
TNRC6C	0.00157886	1.34363	1	1	1
MCF2L2	9.6777e-05	1.34337	1	0.667	1
TNIP3	0.000175657	1.34313	1	1	1
LRRC23	9.43089e-05	1.34249	1	0.667	1
AC007216.4	3.83075e-06	1.34152	1	0	0.113348
FARS2	0.000426761	1.34086	1	1	1
FTO	6.61561e-05	1.33943	1	1	1
PRRC2B	0.00597637	1.3376	1	0.667	1
CBFA2T2	5.63345e-05	1.33678	1	1	1
SEC24B	0.000464443	1.33202	1	1	1
MYLIP	0.000824082	1.32732	1	1	1
TGIF2	0.00317856	1.32697	1	0.667	1
SOS2	0.0025226	1.32562	1	1	1
RBKS	1.84941e-05	1.32317	1	0.667	0.547223
PIAS1	0.00122824	1.32004	1	1	1
SMURF2	0.000358457	1.31594	1	1	1
STK40	0.000354893	1.31362	1	0.667	1
FAM193A	0.00046334	1.31276	1	0.667	1
STXBP5	2.30047e-05	1.31165	1	0.667	0.680688
SLMAP	0.000732322	1.31048	1	1	1
PLCL2	0.00102562	1.30997	1	1	1
XPO4	4.34311e-05	1.30991	1	1	1
ZFYVE28	0.00104344	1.30928	1	1	1
CD58	0.000633685	1.30923	1	1	1
LSM14A	0.000454428	1.30838	1	1	1
TGFBR2	0.0109416	1.30681	1	1	1
FTX	0.00285465	1.30446	1	1	1
STIM2	0.000481982	1.30291	1	1	1
KDM6B	0.0301976	1.30278	1	1	1
XYLT1	4.11414e-05	1.30226	1	1	1
CCNH	0.0031775	1.30041	1	1	1
TFCP2	0.000157411	1.2998	1	1	1
CCDC138	0.00011028	1.29861	1	0.667	1
ACYP2	0.00259547	1.29759	1	0.667	1
NPC1	0.000287813	1.29718	1	0.667	1
ATP2C1	4.51018e-05	1.29635	1	1	1
AP001011.1	1.47699e-05	1.29147	1	0	0.437028
SCAPER	0.00063817	1.29093	1	1	1
SLC4A7	0.013145	1.29039	1	1	1
KLHL20	2.91075e-05	1.2897	1	1	0.861261
BIRC6	0.00400907	1.28902	1	1	1
GALM	0.0060436	1.28823	1	1	1
DCAF10	4.96579e-05	1.28811	1	1	1
PDE4B	0.0443288	1.28768	1	1	1
ERBIN	0.00039702	1.28632	1	1	1
CAMK2D	8.83591e-05	1.28509	1	1	1
PHACTR2	0.00121726	1.28488	1	1	1
TRRAP	0.000473466	1.28445	1	0.667	1
C1orf21	0.00104014	1.28326	1	0.667	1
AC245297.3	0.00624612	1.2805	1	1	1
PEAK1	2.30973e-05	1.27871	1	0.333	0.683425
CMTM7	0.00122258	1.27557	1	1	1
KDM4B	0.0012161	1.27503	1	1	1
KMT2C	0.00640702	1.27473	1	1	1
GABPB1	0.00201403	1.27469	1	1	1
ARFGEF1	0.00533887	1.27444	1	1	1
DOCK11	0.00855553	1.27363	1	0.667	1
MAN2A1	0.0058431	1.27357	1	1	1
NSF	0.00141644	1.27204	1	0.667	1
QRICH1	0.000139958	1.2716	1	1	1
LDLRAD4	0.00085869	1.27127	1	1	1
MEGF9	0.00169425	1.27101	1	0.667	1
ATF7IP	0.00849729	1.27099	1	1	1
RNF149	0.00635764	1.27094	1	1	1
KAT2B	0.000653155	1.26985	1	1	1
ZNF831	0.00452494	1.26961	1	1	1
RGPD2	0.000176178	1.26902	1	0.667	1
KDM2A	0.00507135	1.26807	1	1	1
PLCB1	0.000102337	1.26584	1	0.667	1
UBR4	0.00587906	1.26205	1	0.667	1
ARHGEF18	0.000232084	1.26194	1	1	1
HOMER1	0.000393458	1.26006	1	0.667	1
LINC00623	0.00620515	1.25942	1	1	1
PDS5A	0.00129282	1.25765	1	1	1
TTN	0.00743956	1.25521	1	1	1
CCDC91	0.00437392	1.25484	1	1	1
EIF4G3	0.000626263	1.25312	1	1	1
HELB	0.00128068	1.25236	1	1	1
ELF2	0.000584836	1.252	1	1	1
NR2C2	0.00058743	1.25174	1	1	1
IGLC2	0.00613754	1.25145	1	1	1
MSL2	0.00378869	1.25034	1	0.667	1
DENND4C	0.000454876	1.25021	1	0.667	1
LPP	0.000202365	1.24925	1	1	1
SMAD3	0.00333115	1.24853	1	0.667	1
ALCAM	0.000217659	1.24816	1	0.667	1
LINC01004	4.64019e-05	1.24707	1	0.667	1
SPRR2A	0.00930277	1.24689	1	0	1
UBAP1	0.000379774	1.24595	1	1	1
GPR155	0.00490291	1.24569	1	0.667	1
MSC-AS1	0.000111638	1.24543	1	0.667	1
PIK3CB	0.00162918	1.24407	1	0.667	1
EPS15	0.00232238	1.24391	1	1	1
ZNF609	0.000706882	1.24363	1	1	1
GCH1	0.00508857	1.24311	1	1	1
NT5C2	0.000582066	1.24296	1	0.667	1
RAB28	0.000137144	1.24247	1	1	1
RELCH	0.00173216	1.2416	1	0.667	1
TRA2A	0.00514883	1.23974	1	1	1
SNTB1	0.000270922	1.23948	1	1	1
RNF111	0.000199475	1.23868	1	1	1
TNRC6B	0.00346456	1.23748	1	1	1
SPRR3	0.00269222	1.23675	1	0	1
SMAP2	0.0423653	1.23617	1	1	1
NPIPB4	0.000715043	1.23576	1	0.667	1
TRAK1	0.000135385	1.2352	1	0.667	1
STK38	0.000156188	1.23514	1	1	1
TMEM131	0.000904508	1.23495	1	1	1
FUT8	0.0229964	1.2328	1	1	1
APC	0.0016781	1.23159	1	0.667	1
IKZF2	0.000782702	1.23064	1	1	1
PCNX1	0.00184763	1.22981	1	1	1
TRAPPC10	0.0248756	1.22913	1	0.667	1
ST8SIA1	0.00200152	1.22807	1	0.667	1
HIVEP3	0.000422573	1.22778	1	1	1
SNX25	0.000766019	1.22715	1	0.667	1
ZNF644	0.00722427	1.22603	1	1	1
LRMP	0.00273163	1.22515	1	1	1
SENP6	0.00677884	1.22424	1	1	1
PDCD6IP	0.00268942	1.22422	1	1	1
NUP153	0.00131881	1.22416	1	1	1
MBNL2	0.00358636	1.22416	1	1	1
UBAC2	0.00010047	1.22351	1	1	1
MED14	0.000697189	1.22269	1	1	1
AC006369.1	3.12121e-05	1.22267	1	1	0.923534
MARK3	0.00406295	1.22155	1	1	1
LCORL	0.00149224	1.22135	1	0.667	1
EMSY	0.000628317	1.22088	1	1	1
EZH2	0.00625753	1.21996	1	1	1
LINC02694	0.0433249	1.21927	1	0.667	1
WDR7	0.000158793	1.21878	1	0.667	1
KPNA1	0.00123761	1.21698	1	1	1
MAPK14	0.000710186	1.21688	1	1	1
RABGAP1	0.00143813	1.21566	1	0.667	1
AKAP10	0.000463412	1.21554	1	1	1
SYNE1	0.00606099	1.21463	1	1	1
SLC49A4	0.00061958	1.21441	1	0.667	1
RBM6	0.00208875	1.2141	1	1	1
AKNA	0.0400198	1.21355	1	1	1
EPHA1-AS1	2.75627e-05	1.21312	1	1	0.815553
ASXL1	0.0241776	1.21233	1	0.667	1
ZC3HAV1	0.00942401	1.20987	1	1	1
AQR	0.00396215	1.20888	1	0.667	1
CATSPERB	9.84376e-06	1.20735	1	0	0.291267
SIPA1L3	2.87898e-05	1.20719	1	1	0.851861
RRAS2	0.000909495	1.2055	1	0.667	1
FAM102B	0.0029239	1.20403	1	1	1
SPATA5	0.000712228	1.20335	1	0.667	1
FER	0.000137388	1.20328	1	0.667	1
GMDS-DT	0.00029299	1.20326	1	1	1
MCUB	0.00929783	1.20203	1	1	1
LYST	0.0379083	1.20145	1	1	1
AC009093.2	7.1812e-05	1.2013	1	0.333	1
FAM13B	0.00411526	1.20075	1	1	1
RASSF3	0.000347005	1.20067	1	1	1
SAE1	0.00307347	1.20022	1	0.667	1
VAV1	0.00248135	1.20017	1	1	1
GLG1	0.00414348	1.19936	1	1	1
KIF2A	0.00721132	1.19739	1	1	1
RARS2	0.00236336	1.19685	1	0.667	1
FOXK2	0.00204798	1.19607	1	1	1
ZNF148	0.00220862	1.19543	1	1	1
BRWD1	0.001163	1.19541	1	1	1
FAM214A	0.00196121	1.19478	1	1	1
TSPOAP1-AS1	0.000405862	1.19424	1	0.667	1
ITPR1	0.00900464	1.19383	1	1	1
DMXL1	0.000497429	1.1935	1	1	1
AKAP13	0.0296153	1.1907	1	1	1
DCP1A	0.00510178	1.1894	1	0.667	1
RNF216	0.0107116	1.18935	1	1	1
MYO5A	0.00122428	1.18931	1	1	1
TBCK	0.000403121	1.18802	1	0.667	1
ITK	0.001908	1.18739	1	1	1
UBE3C	0.0010318	1.18687	1	1	1
MYO9A	0.00386111	1.18683	1	0.667	1
BAZ2B	0.00217165	1.18128	1	0.667	1
DLEU1	0.000407099	1.18103	1	1	1
GBE1	0.000163292	1.18084	1	0.667	1
HIVEP1	0.000352674	1.17863	1	1	1
SMARCC1	0.00817863	1.17711	1	1	1
SESN1	0.00156446	1.1762	1	0.667	1
UBE2G1	0.0103802	1.17385	1	1	1
SPPL3	6.23806e-05	1.17337	1	1	1
MED13	0.0112875	1.17335	1	1	1
ARHGAP35	0.00293716	1.17268	1	1	1
PPP2R5C	0.0353336	1.17267	1	1	1
KPNA5	0.00403045	1.17045	1	1	1
AC099489.1	3.57753e-05	1.16862	1	0	1
INVS	0.000244017	1.1686	1	0.667	1
MCTP2	0.0105335	1.16813	1	1	1
USP37	0.00246508	1.16596	1	1	1
LARP4B	0.00356392	1.16472	1	1	1
TUT7	0.0066325	1.16405	1	1	1
ATXN7L1	0.000541217	1.16366	1	1	1
ZMYM2	0.00861027	1.16321	1	1	1
PEX14	4.25166e-05	1.16232	1	1	1
EAF2	0.000667603	1.16162	1	0.667	1
UHRF1BP1L	0.00317409	1.16136	1	0.667	1
MAP2K4	0.00168649	1.16118	1	1	1
ANKRD44	0.00178338	1.1604	1	1	1
ATP6V1A	0.00847285	1.16018	1	1	1
SNX9	0.0260664	1.16003	1	1	1
QKI	0.0040139	1.15895	1	1	1
PPP6C	0.00346902	1.15822	1	1	1
TANGO6	8.42211e-05	1.15796	1	1	1
ANKRD13C	0.000874533	1.15726	1	1	1
SMARCA2	0.0164515	1.15487	1	1	1
FAM102A	0.0045834	1.15165	1	1	1
ERO1B	0.0157983	1.15057	1	1	1
AL390957.1	0.000141216	1.14948	1	0.667	1
TIPARP	0.0427655	1.14914	1	1	1
USP9X	0.0329942	1.14841	1	1	1
RAP1GDS1	0.00167442	1.14787	1	1	1
MCM9	0.000986075	1.14766	1	0.667	1
TNPO3	0.000271583	1.14739	1	1	1
ATR	0.000119019	1.14727	1	1	1
EPC1	0.0192589	1.14687	1	1	1
PPP1R12B	0.000550763	1.14578	1	1	1
IGHG3	0.0165093	1.14564	1	0.667	1
KIAA0232	0.0290302	1.14464	1	0.667	1
ARHGEF3	0.0065211	1.14198	1	1	1
PTBP2	0.000102366	1.14188	1	1	1
SPARC	0.000575635	1.14123	1	0.667	1
CDC27	0.000460311	1.14087	1	1	1
ATP9B	0.00268528	1.14027	1	1	1
CNOT10	0.00537713	1.13995	1	0.667	1
RCSD1	0.0016371	1.13805	1	1	1
AL731577.2	2.32786e-05	1.13786	1	0	0.688789
PRKCA	0.0469168	1.13738	1	1	1
ST6GAL1	0.00111299	1.13726	1	0.667	1
KIAA0513	0.00510518	1.13686	1	0.667	1
SLA2	0.0124847	1.13429	1	1	1
CCDC88C	0.00375117	1.13343	1	1	1
TRIP12	0.000748273	1.13246	1	1	1
UBR5	0.0118073	1.13131	1	1	1
PUM1	0.00653531	1.13131	1	1	1
PSME4	0.0210505	1.1305	1	1	1
ARMH4	2.24203e-05	1.12905	1	0	0.663395
HS2ST1	0.000194469	1.12736	1	1	1
ANTXR2	0.00137052	1.12735	1	0.667	1
INO80D	0.0125244	1.12635	1	1	1
GLUD1	0.00629908	1.1262	1	1	1
PPP4R3B	0.0163445	1.12618	1	1	1
RAB1A	0.00265781	1.12387	1	1	1
PSEN1	0.00685785	1.12355	1	1	1
PHF20	0.0154208	1.12281	1	1	1
SERPINB9P1	0.000141217	1.11996	1	0.667	1
CDR2	0.0186015	1.11981	1	1	1
ULK4	0.00130742	1.11868	1	1	1
PAFAH1B1	0.0130078	1.11552	1	1	1
NETO2	0.000188346	1.11321	1	0.667	1
CRADD	0.000218848	1.11143	1	1	1
ATF3	0.0388289	1.11025	1	1	1
TTBK2	0.00181374	1.11006	1	0.667	1
TBC1D19	0.00245935	1.10985	1	0.667	1
PIK3IP1-AS1	5.67231e-05	1.10924	1	0	1
IGHA1	0.0331106	1.10894	1	0.333	1
TBC1D1	0.00573814	1.10792	1	1	1
RIPK1	0.00155769	1.10765	1	1	1
MLLT10	0.000387189	1.10693	1	1	1
ATF6	0.000526705	1.10645	1	1	1
SLC12A2	0.0053548	1.10631	1	0.667	1
HCG17	2.57498e-05	1.10619	1	0	0.761911
LINC00861	0.00295014	1.10614	1	1	1
TXLNG	0.0345617	1.10574	1	0.667	1
UBAP2	0.0182671	1.10538	1	1	1
GNB1	0.00542595	1.10427	1	1	1
FAM53B	0.00314996	1.10326	1	1	1
NDUFV2-AS1	0.00113497	1.10237	1	0.667	1
ZDHHC20	0.0116583	1.10217	1	1	1
AL645568.1	0.00508629	1.10196	1	0.667	1
UBE4B	0.00519948	1.10161	1	0.667	1
TSC22D2	0.0197872	1.10158	1	1	1
SUPT3H	0.000956381	1.10118	1	1	1
KSR1	0.00169259	1.10091	1	0.667	1
MPZL3	0.00604046	1.10087	1	1	1
ADARB2	0.000176834	1.09986	1	0.333	1
HNRNPL	0.00771029	1.09901	1	1	1
CYP20A1	0.0356307	1.09586	1	1	1
NIPBL	0.00581321	1.09563	1	1	1
DYM	0.000232736	1.09487	1	1	1
AFF4	0.0108348	1.09417	1	1	1
AC010894.3	3.61496e-05	1.09373	1	0	1
AL392086.3	0.000275161	1.09179	1	0.333	1
ITPR2	0.00292928	1.09091	1	1	1
PYHIN1	0.0270489	1.09044	1	1	1
UBE2O	0.00500895	1.08987	1	1	1
TBC1D14	0.00261443	1.08935	1	0.333	1
SCMH1	0.000521355	1.08803	1	0.667	1
GSK3B	0.00474746	1.08749	1	1	1
TET3	0.00165088	1.08744	1	1	1
RMND5A	0.0124566	1.08668	1	1	1
DGCR2	0.000626115	1.0866	1	0.667	1
GSE1	0.00127506	1.08268	1	1	1
NABP1	0.0255372	1.08211	1	1	1
AL021707.1	0.000396841	1.08202	1	0.333	1
DIS3L2	0.0047067	1.08166	1	0.667	1
LRIG1	0.00666088	1.08121	1	1	1
RAB12	0.000389152	1.07968	1	0.667	1
ANKRD36	0.000984746	1.07967	1	1	1
USP47	0.00563415	1.0775	1	1	1
ARAP2	0.0288555	1.07705	1	1	1
CSPP1	0.00293599	1.07632	1	1	1
UBN2	0.00277865	1.07528	1	0.667	1
SLC14A1	0.000154254	1.07472	1	0.333	1
SCAI	0.00468571	1.07411	1	0.667	1
RPS6KA3	0.00935527	1.07401	1	1	1
TRAK2	0.000582858	1.0729	1	1	1
NLRC3	0.00709679	1.07138	1	1	1
MOSMO	0.00312606	1.07114	1	1	1
SKI	0.0320039	1.06963	1	1	1
MAPK1	0.00584108	1.06836	1	1	1
VRK2	0.000182739	1.06748	1	1	1
SYTL2	0.0143866	1.06691	1	1	1
ZXDC	0.000674069	1.0669	1	1	1
DNAJC1	0.00513902	1.06589	1	1	1
NCOA3	0.00191718	1.06542	1	1	1
LINC00649	0.00423986	1.06521	1	1	1
SPECC1L	0.00379239	1.06446	1	1	1
TOM1L2	0.00138614	1.06398	1	0.667	1
ZNF44	0.00685413	1.06384	1	0.667	1
GIGYF2	0.00468368	1.06366	1	1	1
EFCAB2	0.00020819	1.06292	1	0.667	1
TMTC2	0.000376892	1.06149	1	0.333	1
ICE1	0.0211963	1.06123	1	0.667	1
EHBP1	0.000323016	1.06087	1	1	1
SELENOI	0.0150318	1.06011	1	0.667	1
ST6GALNAC3	0.000937036	1.05828	1	0.333	1
TNRC6A	0.00943442	1.05813	1	1	1
BACH1	0.0261374	1.05795	1	1	1
SENP2	0.00536526	1.05789	1	0.667	1
MARK2	0.00425837	1.0566	1	1	1
CD2AP	0.0163984	1.05649	1	1	1
PLEKHG2	0.000733129	1.05564	1	0.667	1
GAN	0.0011134	1.05555	1	0.667	1
AC068282.1	5.72253e-05	1.05492	1	0	1
TAF15	0.0109478	1.05482	1	1	1
WDR63	3.01816e-05	1.05475	1	0	0.893044
LRIF1	0.0199967	1.05467	1	1	1
FOCAD	0.000339775	1.05465	1	1	1
HERC3	0.00127829	1.05447	1	1	1
ASXL2	0.00696093	1.05293	1	1	1
ANKIB1	0.00266921	1.05225	1	1	1
MAP3K14	0.005242	1.05162	1	1	1
RNF13	0.0106574	1.0516	1	0.667	1
WNK1	0.0481611	1.04887	1	1	1
TLE4	0.0446946	1.04826	1	1	1
SMC5	0.0429267	1.04536	1	1	1
BTD	0.00209609	1.04515	1	0.667	1
MALT1	0.0417792	1.04295	1	1	1
MACO1	0.0421796	1.04207	1	0.667	1
TMEM65	0.000510305	1.04106	1	1	1
ZNF652	0.0121796	1.04036	1	0.667	1
TTC21B	0.00237422	1.03972	1	1	1
HMBOX1	0.00775424	1.03966	1	0.667	1
GALNT10	0.000404546	1.03964	1	1	1
WDR20	0.013029	1.03928	1	1	1
ABI1	0.0155048	1.03864	1	1	1
INPP4A	0.0005355	1.03861	1	1	1
TRPM7	0.00562328	1.03675	1	1	1
APBB1IP	0.00735434	1.03588	1	1	1
STK39	0.0062259	1.0357	1	1	1
PPP6R2	0.00420522	1.0354	1	1	1
STRN3	0.00159761	1.03516	1	1	1
PLCXD2	0.00897847	1.03501	1	1	1
DHX34	0.000351191	1.03492	1	0.667	1
RANBP9	0.00496146	1.03454	1	1	1
PTPN22	0.0382559	1.03315	1	1	1
MAPK8IP3	0.00364477	1.03274	1	0.667	1
MIB1	0.000766134	1.03239	1	1	1
WDR70	0.00681574	1.03226	1	1	1
CEP120	0.0068849	1.0315	1	0.667	1
BBS9	0.00378187	1.02927	1	0.667	1
ELL	0.0157667	1.02851	1	0.667	1
RPL23	0.0234006	1.02812	1	1	1
CHD4	0.0136322	1.02754	1	1	1
DHRSX	0.0136069	1.02711	1	0.667	1
ZNF407	0.00476914	1.02658	1	1	1
DOCK2	0.0296065	1.02547	1	1	1
AHR	0.0261732	1.02358	1	1	1
MAP2K1	0.00162302	1.02293	1	1	1
MCOLN2	0.0123521	1.02292	1	1	1
INO80	0.0128542	1.02185	1	1	1
PCCA	0.000445094	1.02087	1	0.667	1
SUCLG2	0.00369291	1.02085	1	1	1
WAC	0.0238787	1.01943	1	1	1
PAK1	0.00155415	1.01908	1	1	1
ABHD12	0.00590897	1.01895	1	0.667	1
LMTK2	0.00284875	1.01889	1	1	1
KAT6A	0.0327048	1.01683	1	1	1
B3GNT5	0.000469038	1.01657	1	1	1
IFFO2	0.0166651	1.01646	1	0.667	1
CPSF6	0.00121854	1.01471	1	1	1
METTL16	0.0217552	1.01271	1	1	1
RAB7A	0.00600623	1.0112	1	1	1
ARMH3	0.00403623	1.01062	1	0.667	1
BMPR2	0.00161469	1.00977	1	1	1
DIDO1	0.01047	1.00856	1	1	1
CCNYL1	0.000889449	1.00827	1	1	1
MBTD1	0.00387522	1.00723	1	0.667	1
CITED2	0.0404059	1.00555	1	1	1
SPAG9	0.044481	1.00538	1	1	1
IKZF1	0.018371	1.00507	1	1	1
CAB39	0.00475061	1.0045	1	1	1
RIC8B	0.000486982	1.00408	1	0.667	1
KLF9	0.00258395	1.00396	1	1	1
HLCS	0.00137655	1.00379	1	0.667	1
CAPN7	0.0367467	1.00286	1	0.667	1
EEA1	0.00384827	1.00215	1	1	1
RNGTT	0.00375786	1.00157	1	1	1
EMC1-AS1	0.000358777	1.00138	1	0.333	1
CLEC16A	0.00255649	1.00129	1	1	1
CEP350	0.0405541	1.00107	1	1	1
MYO9B	0.00259682	1.00016	1	1	1
FOXN2	0.00798401	1.00006	1	1	1
PRDM2	0.0462084	0.999695	1	1	1
REPS1	0.000716702	0.99961	1	0.667	1
HUWE1	0.0391302	0.999587	1	1	1
GLS	0.0244411	0.999551	1	1	1
NOTCH2NLC	0.000568669	0.99952	1	1	1
WDR47	0.0304364	0.998092	1	0.667	1
RAB10	0.00891492	0.997803	1	1	1
HOOK2	0.00510339	0.996909	1	1	1
PIP5K1A	0.0401263	0.996562	1	0.667	1
FAM120B	0.00142598	0.995253	1	0.667	1
ITPKB	0.00728731	0.994088	1	1	1
SLC30A5	0.00732051	0.994001	1	1	1
CPEB3	0.000764999	0.993702	1	0.333	1
TTLL5	0.00156787	0.992937	1	1	1
MFSD6	0.0171622	0.991999	1	1	1
DOCK8	0.0112952	0.99119	1	1	1
AL645465.1	8.43076e-05	0.98953	1	0	1
HNRNPLL	0.0210088	0.98935	1	1	1
SMG6	0.0212967	0.989068	1	1	1
TTC7A	0.000324002	0.988218	1	1	1
KPNA3	0.0152788	0.987313	1	0.667	1
SLC9A8	0.00207847	0.986854	1	0.667	1
ZNF251	0.00139155	0.985806	1	0.667	1
THADA	0.00681818	0.985674	1	1	1
SNX29	0.0171652	0.985615	1	0.667	1
ZNF654	0.0328969	0.984873	1	0.667	1
KLHL18	0.00641143	0.984668	1	1	1
GPBP1L1	0.0389462	0.983677	1	1	1
ZNF490	0.0064968	0.982065	1	0.667	1
ITGA5	0.0134415	0.98139	1	0.667	1
ITGAV	0.0270898	0.981151	1	0.667	1
WWP2	0.00153419	0.98046	1	1	1
MAP2K5	0.00021876	0.98027	1	1	1
IL12RB2	0.00715811	0.97853	1	0.333	1
GPR89B	0.00510452	0.978003	1	1	1
OXCT1	0.00262204	0.97765	1	1	1
RFFL	0.00387445	0.977448	1	1	1
CELF1	0.0166254	0.97724	1	1	1
DOP1A	0.000283294	0.977197	1	1	1
FAM126B	0.0205182	0.97667	1	1	1
HECTD4	0.0032735	0.975872	1	1	1
GTF2B	0.040231	0.975588	1	1	1
CORO7	0.0451327	0.975488	1	1	1
AC068279.2	0.000115251	0.974206	1	0	1
AP1G1	0.0451176	0.97357	1	0.667	1
SH2B3	0.00388713	0.973259	1	0.667	1
NFKBID	0.0155547	0.972825	1	0.667	1
SPATA13	0.0143256	0.972578	1	1	1
CCDC18	0.000437953	0.972288	1	1	1
RAF1	0.0396106	0.971312	1	1	1
BMT2	0.0130464	0.971193	1	0.667	1
RAPGEF6	0.0451199	0.971148	1	1	1
EPB41L2	0.00267812	0.970659	1	0.667	1
JAKMIP2	0.00280764	0.969571	1	0.667	1
ANKRD28	0.00283564	0.969114	1	1	1
SNX1	0.0190282	0.968995	1	1	1
IFNAR2	0.00371112	0.968311	1	1	1
KCNQ5	0.000529455	0.968215	1	0.667	1
ATP11C	0.00305037	0.967951	1	1	1
LCOR	0.00967143	0.965825	1	1	1
KANSL1	0.039461	0.965265	1	1	1
PANK2	0.00983502	0.964955	1	1	1
STRBP	0.0152163	0.964455	1	1	1
2026-03-07	0.0124978	0.964257	1	1	1
FAM49B	0.00826175	0.963836	1	1	1
TTC13	0.000905956	0.962869	1	1	1
TGFBR1	0.0154329	0.962519	1	0.667	1
AVL9	0.00176762	0.961912	1	1	1
CUX1	0.00460931	0.96161	1	1	1
AC015849.1	0.000340915	0.961212	1	0.333	1
BTRC	0.00301386	0.960479	1	1	1
KLHL15	0.00293876	0.959369	1	0.667	1
EDRF1	0.0178295	0.959178	1	0.667	1
RALGAPB	0.00636301	0.958959	1	1	1
SEC22A	0.00166412	0.958103	1	1	1
CPB2-AS1	0.000123564	0.957273	1	0	1
PCNX4	0.00162978	0.956751	1	1	1
VPS13D	0.00588608	0.956684	1	1	1
DCAF6	0.0119501	0.956328	1	1	1
YPEL1	0.010354	0.955969	1	0.667	1
TFDP2	0.0328547	0.955466	1	1	1
MAST4	0.0221094	0.954552	1	1	1
SUCO	0.0401527	0.953668	1	1	1
PPM1B	0.0283697	0.953573	1	1	1
MAGED1	0.00325759	0.952276	1	0.667	1
GAPVD1	0.0109127	0.952017	1	1	1
DTNB	0.00218357	0.951844	1	0.667	1
SECISBP2	0.00449301	0.951748	1	1	1
B4GALT5	0.0171606	0.951736	1	1	1
TYROBP	0.00148596	0.951735	1	0.333	1
VPS53	0.00541618	0.95063	1	1	1
PTEN	0.0119832	0.949862	1	1	1
ZNF569	0.0111172	0.948563	1	0.667	1
CWC27	0.0155449	0.94686	1	0.667	1
HELZ	0.0136413	0.946669	1	1	1
SLC39A11	0.00192091	0.946599	1	1	1
ACER2	0.000173543	0.945934	1	0	1
FBXW11	0.00776514	0.945711	1	1	1
STAU2	0.0206134	0.943612	1	0.667	1
PTK2B	0.0117361	0.943422	1	1	1
PIK3AP1	0.0211131	0.942427	1	1	1
AC097376.3	0.0135614	0.942031	1	1	1
IGLC3	0.00151	0.940823	1	0.667	1
DHRS7B	0.0011423	0.940091	1	0.667	1
KLHL2	0.00562786	0.939165	1	0.667	1
ANKRD36C	0.0154784	0.937367	1	1	1
HERC2	0.00986632	0.937027	1	1	1
TVP23C	0.00137081	0.935576	1	1	1
KIAA0825	0.00050227	0.935029	1	1	1
PKP4	0.00291961	0.93493	1	0.667	1
DNAAF2	0.00838082	0.934386	1	0.667	1
ZNF718	0.00010369	0.933963	1	0	1
CASTOR3	0.00176909	0.932801	1	0.667	1
GPATCH2	0.0297345	0.932184	1	1	1
WDPCP	0.00215025	0.932005	1	0.667	1
SLC25A12	0.00136626	0.931316	1	1	1
EEFSEC	0.00196504	0.931031	1	1	1
ZNF506	0.0413663	0.929573	1	1	1
KRIT1	0.0096254	0.92846	1	1	1
YY1AP1	0.0407582	0.927985	1	1	1
EP300	0.0480219	0.927449	1	1	1
RETREG3	0.0410407	0.927277	1	0.667	1
AREL1	0.00211846	0.927206	1	0.667	1
DIPK2A	0.0146307	0.926981	1	1	1
TAOK1	0.00780153	0.926655	1	1	1
ZNF433-AS1	0.0412624	0.926611	1	0.667	1
GRAP2	0.00649891	0.926291	1	1	1
TENT2	0.00682566	0.926209	1	1	1
DNM1L	0.0388816	0.926152	1	1	1
FRS2	0.0136651	0.925147	1	1	1
POLH	0.00147683	0.923876	1	0.667	1
LRRC37B	0.0104793	0.922955	1	0.667	1
DNAJC5	0.033927	0.922059	1	0.667	1
CRK	0.0322527	0.920785	1	1	1
PPM1L	0.00116912	0.920437	1	0.333	1
APOE	0.0115448	0.920353	1	0.333	1
DISC1	0.00165682	0.919336	1	0.667	1
AL137856.1	0.000394649	0.919255	1	0.333	1
NBPF12	0.00718599	0.918749	1	0.667	1
HERPUD2	0.0163025	0.918651	1	1	1
USP4	0.00704562	0.918367	1	1	1
ARHGAP31	0.0010725	0.91794	1	0.333	1
ORC2	0.00358338	0.917075	1	1	1
CUL4A	0.00116721	0.91686	1	1	1
TTC39C	0.0459269	0.916242	1	1	1
TEX14	0.000124032	0.915175	1	0	1
SLC25A26	0.0099957	0.914138	1	1	1
CHD6	0.0423813	0.91248	1	1	1
PPM1D	0.0122122	0.91215	1	1	1
AC009313.1	0.000188647	0.911837	1	0	1
SLAMF6	0.0152169	0.911809	1	1	1
TBC1D32	0.000894947	0.910845	1	0.667	1
CUBN	0.000158618	0.910785	1	0	1
RANBP10	0.00779672	0.910589	1	0.667	1
COMMD10	0.00261314	0.910503	1	1	1
NIN	0.00969418	0.910385	1	1	1
SH3KBP1	0.0215887	0.910121	1	1	1
SHLD2	0.00301277	0.909769	1	1	1
TNFAIP8	0.0454874	0.909268	1	1	1
MAP3K8	0.0236422	0.909066	1	1	1
TESK2	0.00194971	0.908918	1	0.667	1
ATP1A1	0.0337586	0.907745	1	1	1
ZDHHC14	0.0089203	0.90767	1	0.333	1
PRR5L	0.00883759	0.907542	1	1	1
CNTRL	0.0194357	0.906579	1	1	1
NOTCH2	0.00485037	0.90635	1	1	1
ILRUN	0.00279313	0.906272	1	1	1
AGPS	0.025078	0.905984	1	0.667	1
SCFD2	0.000485215	0.905022	1	1	1
ASB3	0.00087488	0.904089	1	1	1
TNPO1	0.00866803	0.903996	1	1	1
TXNDC16	0.01349	0.9036	1	0.667	1
POGZ	0.00594032	0.903598	1	1	1
ARID1B	0.0250043	0.903419	1	1	1
ZBTB10	0.011999	0.902706	1	0.667	1
FAM241A	0.01051	0.902509	1	0.667	1
THOC1	0.028769	0.901628	1	1	1
TAOK3	0.0153486	0.901131	1	1	1
PTPN11	0.0382181	0.901012	1	1	1
BTBD7	0.0292434	0.900441	1	1	1
CD247	0.0178853	0.898885	1	1	1
CDK13	0.0424472	0.897973	1	1	1
CCDC18-AS1	0.00911975	0.897693	1	1	1
SSBP3	0.0064254	0.896306	1	1	1
ST3GAL2	0.00575215	0.895972	1	1	1
RNPC3	0.0106743	0.895938	1	1	1
SETD5	0.0265311	0.895559	1	1	1
ATF7IP2	0.0317152	0.895111	1	1	1
ARID1A	0.0126593	0.894851	1	1	1
NXF1	0.0220352	0.894829	1	1	1
OLA1	0.00768581	0.894611	1	1	1
TP53	0.0135962	0.894379	1	0.667	1
DIP2B	0.00384205	0.892936	1	1	1
2026-12-01	0.000272284	0.892135	1	0	1
NAA35	0.0122284	0.891573	1	1	1
GALK2	0.00169693	0.891091	1	1	1
SETD3	0.0431467	0.889705	1	0.667	1
HECTD1	0.0258713	0.889148	1	1	1
RHBDF2	0.0102336	0.888789	1	1	1
SOX5	0.00268102	0.887732	1	0.333	1
WASHC1	0.00259233	0.887397	1	1	1
JAK2	0.00889985	0.887279	1	1	1
SLC39A10	0.0124615	0.886827	1	1	1
ATF2	0.0369098	0.886652	1	1	1
RPS6KA5	0.0119178	0.885167	1	1	1
IQCB1	0.0414702	0.88474	1	1	1
SP100	0.0447838	0.884227	1	1	1
AC104170.1	0.000943626	0.883477	1	0.333	1
PMM2	0.0327522	0.883451	1	0.667	1
EPG5	0.0141467	0.883353	1	1	1
BCL3	0.0390736	0.882818	1	1	1
DAAM1	0.0304196	0.882499	1	1	1
BMPR1A	0.000863719	0.882211	1	0.667	1
KIF9-AS1	0.000814666	0.881232	1	0.333	1
ZMYM4	0.00391474	0.880762	1	0.667	1
WARS2	0.0228232	0.878634	1	0.667	1
MIA2	0.0315974	0.878425	1	1	1
TNFRSF10B	0.020214	0.878366	1	0.667	1
CRLF3	0.0134962	0.877592	1	1	1
SMG5	0.0150098	0.875691	1	0.667	1
FAM83D	0.00243874	0.875418	1	0.667	1
FBXO42	0.00534472	0.875295	1	1	1
ANKH	0.00756894	0.874537	1	1	1
EP400	0.0400909	0.872255	1	0.667	1
PPFIA1	0.0134346	0.872066	1	1	1
YLPM1	0.0301658	0.871617	1	1	1
NDUFAF6	0.00264904	0.871067	1	1	1
TBL1XR1	0.0267979	0.870522	1	1	1
C15orf48	0.00248599	0.869454	1	1	1
WDTC1	0.00255628	0.869196	1	1	1
AC243829.2	0.0345202	0.86872	1	0	1
AC118549.1	0.0194222	0.868532	1	1	1
AC010609.1	0.000472687	0.868268	1	0	1
SLC7A1	0.00492519	0.867869	1	1	1
SLC23A2	0.00232478	0.867497	1	1	1
LIN54	0.00371665	0.866642	1	1	1
PATL2	0.0335314	0.866015	1	0.667	1
FNBP4	0.0487365	0.86588	1	1	1
AEBP2	0.042626	0.865795	1	1	1
AC087286.2	0.00240594	0.865085	1	0.333	1
GLMN	0.0331616	0.862729	1	1	1
UHRF2	0.0388586	0.862675	1	1	1
AL078604.4	0.000242862	0.862074	1	0	1
ELP4	0.00178095	0.861732	1	1	1
LINC01473	0.000966654	0.86145	1	0.333	1
RPLP2	0.0390872	0.860523	1	1	1
RORA-AS1	0.000808283	0.860018	1	0.333	1
KLHDC10	0.00216833	0.858867	1	1	1
PBRM1	0.0281787	0.858515	1	1	1
DDX50	0.0106652	0.857873	1	1	1
LINC00944	0.0104459	0.857712	1	0.667	1
FCF1	0.0190114	0.857596	1	0.667	1
ZNF700	0.00260141	0.857475	1	0.333	1
WDR44	0.0493809	0.857297	1	1	1
GNG4	0.00305468	0.857067	1	0.333	1
G0S2	0.0234367	0.855017	1	0.667	1
BTBD10	0.00456413	0.854547	1	1	1
CEP104	0.0142349	0.854528	1	0.667	1
TAF2	0.0312579	0.854486	1	1	1
KLHL5	0.00708594	0.854353	1	1	1
SUMF1	0.000491981	0.85328	1	0.667	1
DOP1B	0.0194674	0.852994	1	0.667	1
ANO6	0.0265356	0.85274	1	0.667	1
SERTAD2	0.0459264	0.852097	1	1	1
VPS54	0.01092	0.851542	1	0.667	1
RBMS1	0.0105479	0.850412	1	1	1
AC079793.1	0.000317364	0.84958	1	0	1
ELP1	0.00614476	0.8482	1	0.667	1
LPCAT3	0.00570535	0.847523	1	1	1
DCTN4	0.037177	0.845988	1	1	1
WAKMAR2	0.00769783	0.845976	1	1	1
STX5	0.02143	0.845795	1	1	1
LCLAT1	0.00610994	0.845726	1	1	1
PPP2R3C	0.0244168	0.845698	1	1	1
GAB2	0.00411806	0.845412	1	0.333	1
EPB41L5	0.00340329	0.844788	1	0.667	1
ENTPD1-AS1	0.0131342	0.844562	1	0.667	1
AUH	0.00449356	0.844085	1	1	1
ATXN2L	0.0175653	0.844071	1	1	1
TASOR2	0.0390859	0.843861	1	1	1
ABHD17B	0.00509065	0.843402	1	1	1
VWA8	0.00119447	0.843217	1	1	1
PPP2R5E	0.036451	0.842487	1	1	1
FBXO33	0.0342247	0.842182	1	1	1
BGN	0.000221434	0.84182	1	0	1
RREB1	0.00173321	0.841519	1	1	1
CHIC2	0.049716	0.841021	1	1	1
INTS6L	0.0166394	0.84046	1	1	1
CLYBL	0.00594013	0.840318	1	0.667	1
ZBTB40	0.0272254	0.83987	1	0.667	1
BCR	0.0393434	0.83946	1	1	1
SLC35D1	0.021787	0.838181	1	1	1
FAM168A	0.0175642	0.838008	1	0.667	1
SHLD1	0.0340778	0.837286	1	0.667	1
RPTOR	0.00563861	0.836712	1	0.667	1
PPP1R21	0.00398531	0.836701	1	1	1
PVT1	0.00528228	0.836293	1	1	1
NCEH1	0.014772	0.835643	1	0.667	1
P4HA1	0.0170582	0.834549	1	1	1
SBF2	0.00212333	0.830754	1	0.333	1
LY9	0.00307923	0.830547	1	1	1
TBRG1	0.0306408	0.83049	1	1	1
FP671120.4	0.000277232	0.830301	1	0	1
SNX14	0.0182667	0.830223	1	1	1
MEF2A	0.0363699	0.829697	1	1	1
KIAA0556	0.00859669	0.829392	1	0.667	1
COMMD1	0.02958	0.829374	1	1	1
TM9SF4	0.0201672	0.829053	1	0.667	1
MFSD14C	0.0341562	0.828985	1	1	1
ACSL1	0.0255788	0.828454	1	1	1
EEF2K	0.0146949	0.826944	1	1	1
SLC45A4	0.0202297	0.826336	1	0.667	1
ATE1	0.00650987	0.823325	1	1	1
LYZ	0.00023661	0.82313	1	0	1
RFX7	0.0100789	0.820164	1	1	1
RNF130	0.0017385	0.819548	1	0.667	1
NPIPB5	0.0291035	0.818814	1	1	1
ANKMY1	0.00214923	0.818709	1	0.667	1
CEP83	0.0312201	0.818437	1	0.667	1
IQCG	0.0275391	0.818122	1	0.667	1
SMG7	0.0107231	0.816904	1	1	1
EDARADD	0.0378482	0.814604	1	0.667	1
PHLDB2	0.01276	0.813007	1	1	1
LIX1L-AS1	0.00174415	0.812085	1	0.333	1
ARL5B	0.0272891	0.811864	1	1	1
ABAT	0.0286468	0.810807	1	0.667	1
AC026341.1	0.00146983	0.806305	1	0.667	1
R3HCC1L	0.0476155	0.80468	1	1	1
FAM222A	0.000953575	0.80427	1	0.333	1
STAT6	0.0388129	0.804218	1	1	1
SPRR2D	0.00087574	0.803143	1	0	1
CNNM4	0.0297398	0.802926	1	0.667	1
LPGAT1	0.0166485	0.802555	1	1	1
VPS8	0.0372582	0.802495	1	0.667	1
COL6A1	0.00761505	0.802201	1	0.667	1
TNKS	0.0085101	0.80163	1	1	1
SLC38A9	0.00908614	0.800801	1	1	1
GOLGA1	0.00632208	0.80064	1	0.667	1
GTF2IRD2B	0.0039608	0.800496	1	0.667	1
BCL2L1	0.0118097	0.800466	1	1	1
EPS8	0.00795712	0.798816	1	0.667	1
HACD2	0.0276686	0.79832	1	0.667	1
RALGAPA2	0.0126469	0.798165	1	1	1
PPM1A	0.0370639	0.798151	1	1	1
MICAL3	0.00485915	0.79796	1	0.333	1
SLC41A2	0.000357501	0.797813	1	0	1
KLHL28	0.0187087	0.797705	1	1	1
NLRC5	0.0154412	0.797231	1	1	1
ECE1	0.0357568	0.796286	1	1	1
QPCTL	0.00143647	0.796226	1	0.333	1
FYCO1	0.0227708	0.796008	1	1	1
FAM117B	0.0144098	0.79433	1	0.667	1
ATG13	0.0388393	0.794129	1	0.667	1
CROCC	0.000974236	0.794119	1	1	1
SEC24A	0.0328384	0.794108	1	1	1
USP20	0.0171555	0.79278	1	1	1
ATL2	0.0389174	0.792405	1	1	1
URGCP	0.0259467	0.791738	1	0.667	1
KHDC4	0.0124068	0.790951	1	1	1
CEP192	0.038177	0.79058	1	1	1
CHIC1	0.014527	0.78954	1	0.667	1
KIAA1328	0.00665353	0.78844	1	1	1
RSPRY1	0.0281194	0.788312	1	1	1
PDSS2	0.00145378	0.787459	1	0.667	1
CDRT4	0.000710198	0.786811	1	0	1
XPNPEP3	0.00198059	0.786806	1	0.333	1
HIBADH	0.0025644	0.786468	1	1	1
OPA1	0.0413864	0.786081	1	1	1
AC020916.1	0.0245942	0.785342	1	1	1
ZNF786	0.00904866	0.785318	1	0.667	1
NLK	0.0173766	0.785182	1	0.667	1
MAML3	0.00271042	0.784388	1	0.333	1
SPG11	0.0114031	0.784335	1	1	1
AC078785.1	0.00122975	0.783457	1	0.333	1
GALNT7	0.00538333	0.782697	1	1	1
ZNF26	0.0368941	0.782414	1	0.667	1
ZNF565	0.00157105	0.779679	1	0.333	1
AC019205.1	0.00471381	0.779545	1	0.333	1
AP1B1	0.0372705	0.779351	1	0.667	1
SUPT6H	0.044347	0.778927	1	1	1
RAP1A	0.029721	0.778336	1	1	1
UBP1	0.0141178	0.778092	1	1	1
ECPAS	0.0259606	0.778069	1	1	1
FCHO1	0.025642	0.777884	1	0.667	1
PITPNA	0.0180827	0.776818	1	1	1
CYTH3	0.045513	0.775285	1	1	1
HIST1H4E	0.0381746	0.775116	1	0.667	1
WHAMM	0.0316033	0.774758	1	1	1
SELENOO	0.00299423	0.774627	1	1	1
ZNF862	0.00810966	0.774255	1	0.667	1
GNPAT	0.030828	0.773929	1	1	1
SGK3	0.0223903	0.770876	1	1	1
SEC23IP	0.0250615	0.770594	1	0.667	1
EPAS1	0.0141187	0.770214	1	1	1
SLC30A9	0.0067555	0.769309	1	1	1
MTFR1	0.00459312	0.768762	1	1	1
BAIAP2L1	0.000864562	0.767915	1	0	1
SP4	0.0177336	0.7678	1	1	1
SLC27A4	0.00652734	0.767581	1	0.667	1
TPD52	0.00732273	0.767482	1	1	1
ATP11A	0.0119611	0.766729	1	0.667	1
SNX19	0.0168906	0.766664	1	0.667	1
ZNF512	0.0188976	0.766399	1	0.667	1
AC006001.2	0.000498112	0.766226	1	0	1
ZNF518A	0.0118945	0.76619	1	1	1
AL606489.1	0.000445598	0.766184	1	0	1
NUP160	0.0365164	0.76542	1	1	1
DAP3	0.0401305	0.765318	1	1	1
SPP1	0.0307273	0.765308	1	0.667	1
CCDC173	0.00660189	0.764714	1	0.667	1
HS3ST3B1	0.0223026	0.764401	1	1	1
TIAM1	0.0430565	0.762493	1	1	1
RBL1	0.015658	0.762287	1	1	1
NUS1	0.012095	0.761821	1	1	1
ECSIT	0.028694	0.761617	1	0.667	1
PLAA	0.0154947	0.76081	1	1	1
SLC2A13	0.00757847	0.760568	1	1	1
NFE2L3	0.01962	0.760386	1	1	1
KDM2B-DT	0.000620294	0.759785	1	0	1
CHFR	0.017934	0.75912	1	1	1
PPME1	0.0153662	0.759033	1	1	1
ADAM10	0.0242065	0.756697	1	1	1
PDE8A	0.0100801	0.756681	1	0.333	1
PTPRM	0.00435317	0.756249	0.667	0.667	1
APOO	0.0105235	0.75568	1	1	1
PHC3	0.0273509	0.755178	1	1	1
ADD3	0.0340941	0.753565	1	1	1
ARHGAP12	0.00253786	0.753452	1	1	1
VOPP1	0.0216994	0.752647	1	1	1
MTREX	0.0201041	0.751888	1	1	1
PI4K2B	0.048857	0.75188	1	1	1
YTHDC2	0.024769	0.750826	1	1	1
CCDC97	0.0334052	0.748832	1	1	1
AL139807.1	0.00104874	0.747997	1	0	1
CCDC77	0.00759846	0.74739	1	0.333	1
UIMC1	0.0216037	0.746895	1	1	1
TPST1	0.000866875	0.746776	1	0	1
HMGA1	0.0140297	0.745837	1	1	1
TMEM117	0.00284422	0.745431	1	0.667	1
XXYLT1	0.0228229	0.745145	1	0.333	1
SFI1	0.0422801	0.743488	1	1	1
NUP214	0.0318391	0.743398	1	1	1
PDZD8	0.0485948	0.742472	1	1	1
EXOC2	0.0394613	0.741654	1	1	1
PARP11	0.0299033	0.740744	1	0.667	1
STX17-AS1	0.00182294	0.739937	1	0.333	1
C2CD3	0.0207474	0.739336	1	1	1
ASTL	0.000688793	0.739303	1	0	1
DOCK4	0.00396751	0.73811	1	0.667	1
ZMYND8	0.0176068	0.737318	1	1	1
LAX1	0.0426707	0.736443	1	1	1
AP2A2	0.0321433	0.736302	1	1	1
TMEM260	0.0238744	0.735576	1	0.667	1
HERC4	0.0337256	0.7355	1	1	1
C5orf22	0.00658941	0.734108	1	1	1
ZFP64	0.0138099	0.733675	1	0.333	1
ATP10A	0.0315327	0.733428	1	0.667	1
SPRED2	0.00622006	0.733382	1	1	1
C2CD5	0.0133806	0.731239	1	1	1
COL6A3	0.00393296	0.729953	1	0.333	1
MTMR6	0.0489294	0.729737	1	1	1
MAN1A2	0.0138044	0.72934	1	1	1
CAAP1	0.00962046	0.727214	1	1	1
RCC1	0.0194081	0.727111	1	0.333	1
EXT2	0.0163225	0.726945	1	1	1
AC244131.2	0.000939363	0.726106	1	0	1
AC023424.3	0.0114922	0.725655	1	0.667	1
LINC01184	0.0296056	0.725343	1	0.667	1
LRRC37A3	0.00144355	0.724016	1	0.667	1
MTF1	0.0141043	0.723355	1	1	1
TCF7L2	0.00986416	0.723164	1	0.667	1
NKD1	0.00875729	0.722436	1	0.667	1
RHBDD1	0.0277933	0.721447	1	1	1
NME7	0.022188	0.72098	1	1	1
AFTPH	0.0384295	0.720942	1	1	1
APBB1	0.0261279	0.720688	1	0.333	1
AL137779.2	0.000676841	0.720514	1	0	1
ACVR1	0.0106358	0.719474	1	0.667	1
MAST2	0.000799736	0.718067	1	0	1
SFMBT1	0.0110459	0.716055	1	1	1
MICU2	0.0281699	0.715819	1	1	1
ELOA-AS1	0.0033724	0.714654	1	0.333	1
HOOK3	0.0479891	0.713967	1	1	1
DENND1B	0.0154216	0.712708	1	1	1
SLC25A25	0.00877408	0.711429	1	1	1
PRKRIP1	0.0461639	0.710512	1	1	1
VCL	0.0421586	0.710036	1	0.667	1
ZZEF1	0.0321685	0.709923	1	1	1
EVA1C	0.0206878	0.709726	1	1	1
ARL13B	0.0367829	0.70911	1	1	1
FAR1	0.0273967	0.708482	1	1	1
B3GLCT	0.0262936	0.708129	1	0.667	1
WBP1L	0.0219847	0.707904	1	1	1
SPEF2	0.00474865	0.706234	1	0.333	1
NUMB	0.0169431	0.705874	1	1	1
FARP2	0.0092712	0.702663	1	1	1
NOL4L	0.0218847	0.701938	1	0.333	1
PIK3C2A	0.0400133	0.701215	1	1	1
RUFY1	0.0324557	0.700802	1	1	1
RTTN	0.00131927	0.700559	1	0.667	1
CRTC1	0.00290313	0.700401	1	1	1
HIF1A-AS3	0.0131519	0.700215	1	0.667	1
ZNF780B	0.0263485	0.699863	1	0.667	1
VAC14	0.014764	0.69984	1	0.667	1
MIOS	0.0378685	0.699221	1	0.667	1
STK3	0.00949153	0.698976	1	0.667	1
AL031772.1	0.00453347	0.698926	1	0.333	1
DNM2	0.0425658	0.69753	1	1	1
FBXW4	0.0247302	0.697006	1	1	1
PIK3R4	0.0419823	0.696424	1	0.333	1
ZNF124	0.0105447	0.696292	1	1	1
PIK3CD	0.0142509	0.696289	1	1	1
RFWD3	0.0488186	0.696202	1	1	1
FAM228B	0.00298401	0.693767	1	0.333	1
ZNF585B	0.0053588	0.693471	1	0.667	1
ACACA	0.01184	0.692762	1	1	1
AC068888.1	0.0128926	0.692245	1	0.667	1
AL136962.1	0.000871949	0.691826	1	0	1
LINC02320	0.00128321	0.691578	1	0	1
ERF	0.0483772	0.689957	1	1	1
HELQ	0.0116302	0.689675	1	1	1
NBEAL1	0.0343806	0.687534	1	1	1
ZNF189	0.0240306	0.687379	1	0.667	1
ADAT1	0.0311353	0.686024	1	0.667	1
LEF1	0.00100986	0.685938	1	0	1
GCNA	0.0194256	0.685781	1	0.667	1
DENND6A	0.022468	0.685708	1	1	1
SLC39A9	0.0485955	0.684725	1	1	1
TRAPPC8	0.0193402	0.684651	1	1	1
AC139887.2	0.0100856	0.68212	1	1	1
DLG2	0.00169489	0.679216	1	0	1
AL137009.1	0.00204621	0.678834	1	0	1
FNIP1	0.0407436	0.678456	1	1	1
MPP6	0.0364013	0.678231	1	0.667	1
CDHR3	0.00454491	0.678035	1	0.333	1
ALMS1	0.0404867	0.677504	1	1	1
MAP4K5	0.0305831	0.676606	1	1	1
BCL2L13	0.0346309	0.676418	1	1	1
BTBD11	0.00187592	0.675622	1	0	1
HIST1H2AC	0.0494509	0.675454	1	1	1
PTGDS	0.00543663	0.67537	1	0.333	1
PBX3	0.0110867	0.672991	1	1	1
LINC00662	0.0173018	0.672029	1	1	1
DGLUCY	0.0314884	0.670797	1	1	1
PLEK	0.0482992	0.670734	1	1	1
CBR4	0.00617174	0.670658	1	0.667	1
LANCL1	0.0307556	0.669966	1	0.667	1
CEACAM21	0.00928531	0.668556	1	1	1
IREB2	0.0455414	0.667794	1	1	1
PEX26	0.0199982	0.667728	1	1	1
ADCY9	0.0132729	0.667333	1	0.667	1
SIAH2-AS1	0.00218903	0.667044	1	0	1
DCAKD	0.0107253	0.666935	1	0.333	1
SLC25A17	0.0495064	0.665774	1	0.333	1
REEP3	0.0143815	0.665409	1	1	1
EPS15L1	0.0451596	0.664719	1	1	1
CDK19	0.0288462	0.664547	1	1	1
C1QC	0.00350594	0.664477	1	0.333	1
JSRP1	0.0155496	0.663699	1	0.333	1
LRRC8B	0.0257013	0.663277	1	1	1
SNED1	0.00176835	0.663166	1	0	1
LRRC8D	0.0442018	0.662989	1	1	1
PCGF6	0.0212599	0.662572	1	1	1
PMS1	0.049022	0.662428	1	1	1
NUBPL	0.0169469	0.66207	1	0.667	1
SERPINE1	0.0290289	0.660525	1	0.667	1
MARK4	0.0429796	0.660517	1	1	1
SPON2	0.00923038	0.659915	1	1	1
PARP15	0.0332499	0.659191	1	1	1
AP002336.2	0.00170224	0.658802	1	0	1
TBXAS1	0.00361957	0.658549	1	0	1
COL6A2	0.0179399	0.658314	1	0.333	1
SORBS1	0.00693864	0.65789	1	0.333	1
BRWD3	0.0325649	0.657487	1	1	1
LINC02520	0.00188367	0.657115	1	0	1
TOGARAM1	0.0367731	0.65655	1	1	1
STAMBPL1	0.0282082	0.656489	1	1	1
PRCP	0.0370661	0.656352	1	1	1
EHMT1	0.0423011	0.655485	1	1	1
C20orf194	0.027599	0.655058	1	1	1
FSIP1	0.0325907	0.654894	1	0.667	1
RND1	0.00321445	0.654679	1	0	1
SDCCAG8	0.0122877	0.654562	1	1	1
HPS5	0.0295071	0.653315	1	1	1
NDUFS1	0.0290312	0.653012	1	1	1
ARFGEF2	0.0277568	0.652346	1	1	1
SNX13	0.025964	0.651901	1	1	1
AP002954.1	0.00164257	0.651773	1	0	1
FGGY	0.00138551	0.651248	1	0	1
GANC	0.0302529	0.651001	1	0.667	1
NPIPB13	0.00150304	0.650903	1	0	1
SVIL	0.00239338	0.650603	1	0	1
GNAO1	0.00457275	0.650543	1	0.333	1
MTMR8	0.036294	0.650517	1	0.333	1
ZNF236	0.0134301	0.648865	1	1	1
TNRC18	0.0451247	0.647929	1	1	1
C21orf91-OT1	0.00271654	0.646847	1	0	1
CDC16	0.0111245	0.646715	1	1	1
AGGF1	0.0395945	0.646126	1	1	1
PCBP3	0.0129357	0.645725	1	0.333	1
AC018362.1	0.0142261	0.644974	1	0.667	1
PRDM4	0.0393516	0.644916	1	0.667	1
COL4A1	0.00651572	0.644229	1	0.333	1
AC104695.2	0.00147003	0.642915	1	0	1
PRMT3	0.047005	0.641877	1	1	1
PXN	0.0196675	0.641479	1	0.667	1
PPP3CB	0.0358623	0.641063	1	1	1
ZFAND4	0.0467669	0.640933	1	0.667	1
LAMP3	0.0172252	0.640713	1	0.667	1
LYPD3	0.0453549	0.640414	1	0.667	1
NMRK1	0.0239627	0.639947	1	1	1
AP1S3	0.0087882	0.638642	1	0.667	1
NUP155	0.0168154	0.638222	1	1	1
RGL1	0.00926758	0.637973	1	0.333	1
MFSD4B	0.0234537	0.637185	1	1	1
NPIPB3	0.00164354	0.636777	1	0	1
MTRNR2L12	0.0321992	0.636288	1	0.667	1
PLEKHA1	0.0318448	0.633665	1	1	1
HIPK2	0.0263304	0.633234	1	0.333	1
AC025171.1	0.0377088	0.632512	1	0.667	1
PGS1	0.0396126	0.631653	1	0.667	1
CRLF1	0.00280683	0.630264	1	0	1
AL450992.1	0.00186361	0.630127	1	0	1
AC008105.3	0.032875	0.629489	1	1	1
ERP27	0.00553999	0.628492	1	0.333	1
PTER	0.018873	0.628216	1	0.667	1
SCAMP1	0.0246592	0.62794	1	1	1
ZDHHC13	0.0140993	0.626842	1	1	1
PDGFD	0.0120622	0.626489	1	0.667	1
AL035530.2	0.0182354	0.62637	1	1	1
AC027097.2	0.0140823	0.626263	1	0.333	1
CENPP	0.0177476	0.626084	1	0.333	1
FAM126A	0.016391	0.62416	1	1	1
ZMYND11	0.0456418	0.623662	1	1	1
IQCN	0.00756368	0.623435	1	0.333	1
COX10-AS1	0.0481238	0.623297	1	0.333	1
SDK1	0.00260768	0.623094	1	0	1
NBPF11	0.0261087	0.621655	1	0.333	1
SMYD2	0.0305737	0.621093	1	1	1
LINC00426	0.0455459	0.619812	1	1	1
TRMO	0.024854	0.619678	1	1	1
TSGA10	0.00921011	0.618892	1	0.667	1
WDR75	0.0415187	0.618762	1	1	1
AC079447.1	0.00955451	0.617694	1	0.333	1
AC008083.3	0.0108149	0.617494	1	0.333	1
SF3A2	0.0345746	0.617225	1	1	1
ZSWIM5	0.0074208	0.61699	1	0.333	1
LDAH	0.00388341	0.616627	1	0.667	1
BIN3	0.00901635	0.616574	1	1	1
ZNF250	0.030116	0.616385	1	0.667	1
TAFA1	0.00271742	0.616334	1	0	1
AL158801.3	0.00505609	0.615627	1	0	1
STEAP1B	0.00200504	0.614904	1	0	1
AC008569.1	0.0038779	0.614688	1	0	1
SLX4IP	0.0177207	0.614598	1	0.667	1
IL9R	0.0410763	0.614254	1	0.667	1
LINC02580	0.0323371	0.612901	1	0.333	1
SLC30A6	0.0437328	0.612359	1	0.667	1
AGAP1	0.0125585	0.611954	1	0.333	1
TBC1D8	0.0101364	0.610482	1	0.333	1
NARS2	0.00637145	0.60944	1	1	1
TRIM66	0.033881	0.609251	1	0.333	1
LDB2	0.00233565	0.608599	1	0	1
NAIP	0.0105249	0.604994	1	0.667	1
CCDC7	0.0201998	0.60471	1	1	1
CBWD2	0.0237136	0.602635	1	0.667	1
AC018816.1	0.0215807	0.601617	1	0.667	1
SPDYE2	0.00377551	0.600653	1	0	1
PKD2	0.0302096	0.597498	1	0.667	1
ORC4	0.0391954	0.596271	1	1	1
MTMR3	0.019195	0.595506	1	1	1
AL117381.1	0.00557459	0.59388	1	0	1
AC083837.1	0.0051307	0.592975	1	0	1
AC005920.2	0.0051307	0.592975	1	0	1
CERS4	0.0104192	0.592584	1	0.667	1
IPMK	0.0363998	0.59254	1	1	1
RSU1	0.0464706	0.590855	1	1	1
AC092069.1	0.00765975	0.588053	1	0.333	1
CLIP2	0.00603557	0.58777	1	0.667	1
LINC02384	0.0231089	0.587732	1	0.667	1
LINC01841	0.00359175	0.587655	1	0	1
SOAT1	0.0319393	0.586995	1	1	1
RCAN3AS	0.00379275	0.586887	1	0	1
AC005037.1	0.00333867	0.58684	1	0	1
GCNT1	0.0486991	0.586609	1	1	1
ZNF627	0.0189355	0.584366	1	0.333	1
RBFOX2	0.00756038	0.581124	1	0.333	1
CLIC4	0.0298724	0.580253	1	0.667	1
FCER1G	0.0239422	0.579269	1	0.667	1
TULP3	0.0222594	0.575435	1	0.667	1
USP13	0.0136251	0.574989	1	0.333	1
AP001160.1	0.0122019	0.574952	1	0.333	1
LYN	0.00896773	0.574267	1	0.333	1
ANKUB1	0.00630939	0.571801	1	0	1
SLC4A8	0.00380564	0.571658	1	0	1
POMZP3	0.0393195	0.570385	1	0.667	1
ZDHHC7	0.0465347	0.56972	1	1	1
GIMAP2	0.0409206	0.568043	1	1	1
TMEM62	0.0267796	0.56719	1	1	1
ABCC4	0.00801582	0.566908	1	0.667	1
AC099560.1	0.00535018	0.564747	1	0	1
FKTN	0.00480496	0.564285	1	0	1
NUP50-DT	0.034555	0.563177	1	0.333	1
SH3D19	0.00362953	0.562094	1	0.333	1
AC136475.1	0.0201935	0.561677	1	0.667	1
PUDP	0.0236282	0.560235	1	0.333	1
C2orf42	0.0120738	0.559165	1	0.333	1
ZC4H2	0.0456932	0.558717	1	0.667	1
LINC02416	0.00632367	0.55854	1	0	1
AL138963.4	0.0075814	0.55734	1	0	1
NPHP4	0.0121387	0.557159	1	0.333	1
AL162253.2	0.00645423	0.556875	1	0	1
EYA3	0.0362287	0.556538	1	1	1
RFC3	0.0393613	0.556461	1	0.333	1
AL096794.1	0.0129612	0.555105	1	0.667	1
MCCC1	0.0357899	0.554582	1	1	1
INTS12	0.0116255	0.553951	1	0.667	1
LAMTOR5-AS1	0.0112859	0.553513	1	0.333	1
WDR53	0.047899	0.552987	1	0.667	1
ZNF710	0.0367444	0.552434	1	0.667	1
TRAPPC13	0.0336865	0.550951	1	1	1
SUFU	0.0334321	0.55034	1	1	1
ZNF3	0.0454261	0.550083	1	0.333	1
AC104806.2	0.0051955	0.5497	1	0	1
CCDC200	0.00950339	0.549427	1	0	1
TMEM63B	0.0385009	0.54792	1	0.333	1
COX18	0.0490959	0.54636	1	0.667	1
CTC1	0.0468298	0.545931	1	1	1
SLC35A5	0.043244	0.545486	1	0.667	1
ARSB	0.038483	0.545059	1	1	1
CPLANE1	0.0396346	0.543587	1	1	1
ABHD15-AS1	0.00920561	0.541421	1	0	1
NKIRAS1	0.0443824	0.541366	1	0.667	1
UFL1-AS1	0.0108076	0.541	1	0	1
TMCC1	0.0231621	0.540056	1	1	1
AC006460.2	0.0277097	0.538445	1	0.667	1
ATRN	0.00964261	0.538337	1	1	1
LARS2	0.0320023	0.538145	1	0.667	1
AC010618.3	0.0192565	0.537734	1	0.333	1
ABCA3	0.0123625	0.537592	1	0.333	1
ZNF782	0.0399093	0.537507	1	0.667	1
CDC20B	0.0147454	0.536851	1	0	1
ZNF438	0.0455874	0.536092	1	0.333	1
AL356234.2	0.00740684	0.535063	1	0	1
C12orf4	0.0406614	0.533762	1	1	1
PRIM2	0.0402085	0.533743	1	1	1
ARMC2	0.036171	0.533528	1	0.333	1
ZNF429	0.0482404	0.533151	1	0.667	1
AGAP4	0.0397029	0.532898	1	0.667	1
AP4E1	0.0184086	0.532775	1	0.667	1
SATB1-AS1	0.0214757	0.532257	1	0.667	1
UBASH3A	0.02975	0.530655	1	1	1
MCCC2	0.0407481	0.530289	1	1	1
MIR17HG	0.00431463	0.529101	1	0.333	1
ZSWIM4	0.0337313	0.52839	1	0.667	1
LINC00894	0.00657401	0.526503	1	0	1
TMTC4	0.0352851	0.526405	1	0.667	1
ASTN2	0.00856959	0.525702	1	0	1
KLHL22	0.0173011	0.52564	1	0.667	1
PRPF40B	0.036381	0.523951	1	0.333	1
GIPC2	0.0143812	0.523199	1	0.333	1
RGPD8	0.0158547	0.521908	1	0.333	1
NSMAF	0.0468805	0.521462	1	1	1
VPS50	0.0364431	0.521132	1	1	1
POMK	0.0252445	0.520854	1	0.333	1
DLGAP4-AS1	0.0211552	0.520805	1	0.333	1
AC009120.2	0.00475343	0.520382	1	0.333	1
FHIT	0.017798	0.520287	1	0.333	1
AC008438.1	0.00860457	0.519751	1	0	1
SLC17A5	0.047826	0.519378	1	1	1
CLEC12A	0.0398767	0.51862	1	0.333	1
ANKRD23	0.00801601	0.517991	1	0	1
AC025682.1	0.0069929	0.517942	1	0	1
IL1RAP	0.0392801	0.517689	1	0.333	1
AC104316.1	0.0148806	0.517662	1	0	1
DNM3	0.0091724	0.517563	1	0	1
AC026202.2	0.00615138	0.516888	1	0	1
HIST1H3J	0.0266085	0.515859	1	0.333	1
AL691403.1	0.0072939	0.51062	1	0	1
WDR35	0.0423357	0.508787	1	0.667	1
RMDN3	0.0451643	0.50742	1	1	1
RALGPS2	0.0218131	0.50688	1	0.333	1
AP003472.1	0.0190079	0.506356	1	0.333	1
CDKL5	0.0394355	0.50472	1	0.333	1
SGO1-AS1	0.012899	0.503942	1	0	1
CAND2	0.00924732	0.50341	1	0	1
BCAT1	0.0382422	0.502246	1	0.333	1
AC017101.1	0.0190448	0.502213	1	0	1
APLF	0.00828336	0.502013	1	0	1
ACTR3B	0.00759641	0.501963	1	0	1
FMN1	0.0422344	0.500479	1	0.333	1
SAP30L-AS1	0.0204569	0.499394	1	0.333	1
PIGN	0.033246	0.498985	1	1	1
TMCO4	0.047526	0.497907	1	0.667	1
POLA2	0.0212015	0.497844	1	0.333	1
L3MBTL3	0.0431356	0.495604	1	1	1
LINC02241	0.0105906	0.495194	1	0	1
ANO5	0.0127365	0.494325	1	0	1
AC004797.1	0.0082054	0.494124	1	0	1
PTGER2	0.00836474	0.493204	1	0	1
ZNF713	0.0292355	0.492804	1	0.333	1
LINC01806	0.021261	0.490092	1	0.333	1
CEP112	0.0413796	0.489637	1	0.667	1
LIMK2	0.0247655	0.489482	1	0.667	1
OPRM1	0.020298	0.48747	1	0	1
LINC02649	0.0119797	0.487369	1	0	1
AC011511.2	0.012742	0.486932	1	0	1
PRKN	0.0181803	0.486546	1	0	1
TTLL11	0.0143062	0.486495	1	0	1
MBNL3	0.046778	0.485281	1	1	1
AC090825.1	0.0254768	0.484234	1	0.667	1
MIRLET7BHG	0.0304059	0.483362	1	0.333	1
ARSG	0.0223652	0.482297	1	0.333	1
AC048341.1	0.0463031	0.481684	1	0.667	1
FBXW8	0.0346419	0.481355	1	1	1
C11orf80	0.0135871	0.480329	1	0	1
AP002381.2	0.0344223	0.480227	1	0.667	1
AL122035.1	0.0134035	0.47994	1	0	1
RBM15-AS1	0.0169192	0.479552	1	0	1
AC024028.1	0.0207899	0.478673	1	0	1
LIN52	0.0213807	0.478536	1	1	1
AC012447.1	0.010336	0.47847	1	0	1
LTBP1	0.0162101	0.477641	1	0	1
NBPF15	0.011159	0.47754	1	0	1
DLGAP4	0.0482996	0.477539	1	1	1
AC138123.1	0.0112709	0.476507	1	0	1
HDAC9	0.030188	0.475965	1	0.333	1
HMGA1P4	0.0275091	0.475481	1	0.333	1
MPZL1	0.0421362	0.474013	1	0.667	1
CCDC146	0.0381091	0.473809	1	1	1
LINC01237	0.0264301	0.473156	1	0.333	1
LINC02100	0.0114977	0.470553	1	0	1
Z84485.1	0.0334701	0.468145	1	0.333	1
AC093484.3	0.0429941	0.466885	1	0.333	1
AC009630.1	0.0335717	0.466346	1	0.333	1
GIMAP8	0.00729583	0.466284	1	0.333	1
ZFAT	0.0469108	0.465548	1	0.667	1
AC079807.1	0.0176297	0.464079	1	0	1
AC068051.1	0.0167811	0.462695	1	0	1
AL133415.1	0.0193924	0.462251	1	0	1
SLC16A13	0.0465988	0.462087	1	0.333	1
GCSAM	0.0279174	0.461837	1	0.333	1
HACE1	0.0297431	0.460054	1	0.667	1
ZSCAN32	0.0154402	0.45754	1	0.667	1
AL138930.1	0.0210969	0.456529	1	0	1
AP000919.3	0.0207492	0.455636	1	0	1
MED12L	0.0171972	0.455585	1	0	1
AC002463.1	0.0284472	0.454296	1	0	1
RHD	0.0178128	0.454193	1	0	1
CCNT2-AS1	0.0178128	0.454193	1	0	1
RBM41	0.0288029	0.454034	1	0.667	1
AL157402.2	0.0422777	0.453334	1	0.333	1
ZNF76	0.0409768	0.453304	1	1	1
GPR137C	0.0419639	0.451492	1	0.333	1
AC005480.1	0.0137202	0.451056	1	0.333	1
ASCC1	0.0432017	0.450633	1	1	1
PCOLCE	0.0453849	0.4487	1	0.667	1
AC053527.2	0.0278202	0.446694	1	0	1
AL133523.1	0.0245756	0.446193	1	0	1
KIAA0753	0.0153219	0.445034	1	0	1
SFRP2	0.0163038	0.443978	1	0	1
NCAM1	0.0409921	0.44393	1	0.333	1
SCARB1	0.0406711	0.443486	1	0.333	1
C1orf112	0.039104	0.442546	1	0.333	1
ARMC9	0.0491581	0.440468	1	0.667	1
AC009299.3	0.0198224	0.439348	1	0	1
TNFRSF10A	0.0482339	0.438522	1	1	1
AC079142.1	0.0278697	0.438097	1	0	1
AC009522.1	0.0224731	0.438044	1	0	1
AC131568.1	0.0190925	0.437992	1	0	1
OOEP	0.0167174	0.437435	1	0	1
AC093865.1	0.0178271	0.436426	1	0	1
AL592295.4	0.0412906	0.435435	1	0.333	1
AL592429.2	0.0466085	0.431431	1	0.333	1
GCC2-AS1	0.0223143	0.430811	1	0	1
AP002762.2	0.0231493	0.430357	1	0	1
AC244197.2	0.0231493	0.430357	1	0	1
SAMD12	0.0253801	0.429902	1	0	1
AC104078.2	0.0214311	0.429849	1	0	1
ARHGAP26-AS1	0.0305285	0.429447	1	0	1
FAM85B	0.0207853	0.429342	1	0	1
AC109587.1	0.0457293	0.429171	1	0.333	1
LRRC63	0.0456417	0.426942	1	0.333	1
AZIN1-AS1	0.0477196	0.426493	1	0.333	1
PALB2	0.0311942	0.423136	1	0.667	1
FKRP	0.0277102	0.42309	1	0.667	1
LMBRD2	0.0392011	0.422665	1	1	1
LINC01504	0.0263634	0.422171	1	0	1
AC020656.1	0.0263634	0.422171	1	0	1
AC017002.5	0.0228238	0.422118	1	0	1
Z94721.1	0.0287441	0.421713	1	0	1
LMCD1-AS1	0.0342565	0.421256	1	0	1
TIMM23B-AGAP6	0.0274204	0.421203	1	0	1
SARM1	0.0378883	0.416089	1	1	1
LINC02086	0.0280973	0.414804	1	0	1
CNR2	0.0386141	0.413018	1	0	1
AL050309.1	0.0492868	0.407021	1	1	1
AC015849.3	0.0293033	0.405604	1	0	1
FAM174B	0.0255826	0.404056	1	0	1
KIAA1958	0.0245516	0.403486	1	0	1
CRCT1	0.0401425	0.39826	1	0	1
SEMA6A-AS1	0.0407703	0.39733	1	0	1
UBE2D3-AS1	0.0333941	0.397276	1	0	1
ESR1	0.0304016	0.396757	1	0	1
AC078845.1	0.0390161	0.396346	1	0	1
ZNF670	0.0327044	0.396292	1	0	1
AL031428.1	0.0278959	0.396131	1	0	1
AL355816.2	0.0383793	0.389367	1	0	1
GNG7	0.0343663	0.388378	1	0	1
AL139260.1	0.0316999	0.388324	1	0	1
AL512791.1	0.0324163	0.387856	1	0	1
NSMCE1-DT	0.0441302	0.380474	1	0	1
KCNMB4	0.0280366	0.380239	1	0.667	1
ARHGEF37	0.0459938	0.380004	1	0	1
KAT14	0.0389622	0.379949	1	0	1
C8orf37-AS1	0.0364419	0.379424	1	0	1
AL049869.3	0.0339471	0.37937	1	0	1
AC005225.2	0.0345198	0.379315	1	0	1
C8orf37	0.0487235	0.379008	1	0	1
AC119396.1	0.0419919	0.378428	1	0	1
PACSIN1	0.0440358	0.371945	1	0	1
AL356124.1	0.0425972	0.37189	1	0	1
AC009554.1	0.0402081	0.371417	1	0	1
GPR15	0.0452457	0.370469	1	0	1
RIPOR3	0.0452457	0.370469	1	0	1
AC005041.5	0.0397196	0.370415	1	0	1
SNHG31	0.040158	0.368719	1	0	1
TJAP1	0.040951	0.36397	1	0.667	1
AC005400.1	0.0474732	0.360817	1	0	1
LINC02062	0.0499949	0.353295	1	0	1
C11orf49	0.0303183	0.345043	1	0.667	1
ARRDC5	0.0491139	0.343885	1	0.667	1
AC006504.5	0.0484545	0.333767	1	0.667	1
C15orf41	0.0485298	0.32996	1	0.667	1
APOC1	0.0399916	0.318915	1	0.667	1
FBXL14	0.0497377	0.305428	1	0.667	1
ITSN1	0.045821	0.249476	1	0.333	1
DOCK5	0.0499925	0.241228	1	0.333	1
AL031663.3	0.0421893	-0.283604	0	1	1
AGR2	0.0395986	-0.287836	0.667	0.667	1
FOXD2	0.0320208	-0.301923	0	1	1
PIGR	0.0320208	-0.301923	0	1	1
AC010632.2	0.0439311	-0.306406	0.333	1	1
GPR82	0.027711	-0.323149	0.667	1	1
ANGPT2	0.0498496	-0.326277	0.667	1	1
MUC1	0.00777255	-0.326582	0	0.667	1
INTS1	0.0431873	-0.332397	1	1	1
CP	0.0349355	-0.336801	0.333	0.667	1
NUDT8	0.0261791	-0.337666	0.333	1	1
AC091057.6	0.0241126	-0.33853	0.333	1	1
KRT7	0.0471852	-0.344401	0.667	0.667	1
FAM111B	0.0392953	-0.344999	0.333	1	1
CHCHD7	0.0354401	-0.366158	1	1	1
AL096865.1	0.0408046	-0.368417	1	1	1
GMPPB	0.048258	-0.373404	0.667	1	1
LTC4S	0.0462388	-0.379006	0.667	1	1
TMPRSS3	0.0267716	-0.379489	0.667	1	1
AC015871.7	0.0405548	-0.380059	0.667	1	1
HPGDS	0.0246503	-0.38675	0	1	1
MAPKAPK5-AS1	0.0289861	-0.387196	1	1	1
AHNAK2	0.0442258	-0.388808	0.667	0.667	1
NRARP	0.0160776	-0.390132	0.667	1	1
CFAP410	0.018596	-0.392391	1	1	1
BORCS7	0.0235737	-0.395666	1	1	1
MUC16	0.0478749	-0.397101	0.333	1	1
C15orf61	0.0263701	-0.400973	1	1	1
MTFP1	0.0335243	-0.401564	1	1	1
PCBD1	0.0441002	-0.402474	1	1	1
TNFAIP8L2	0.0317986	-0.407247	0.333	1	1
DOHH	0.0429515	-0.408917	1	1	1
GTSF1	0.0474304	-0.410132	1	1	1
ZDBF2	0.0293221	-0.410782	1	1	1
MED8	0.0316868	-0.41234	1	1	1
RWDD1	0.0457601	-0.413099	1	1	1
ASPH	0.0403276	-0.416731	1	1	1
ASB6	0.0287813	-0.417356	1	1	1
AC003681.1	0.0116227	-0.41823	0.667	1	1
COX20	0.0403188	-0.420521	1	1	1
A1BG	0.0309445	-0.420847	1	1	1
MRPL55	0.0354315	-0.423503	1	1	1
POLR1E	0.0213222	-0.424046	1	1	1
CISD2	0.0454191	-0.424156	1	1	1
C6orf47	0.0433464	-0.425019	1	1	1
DNLZ	0.0145367	-0.426381	0.333	1	1
SV2A	0.0235102	-0.428357	0.667	1	1
AL049840.5	0.0490589	-0.430669	0.667	1	1
LINC01116	0.00435601	-0.431633	0.333	1	1
TMPRSS4	0.00804846	-0.432457	0	1	1
AC008870.2	0.00804846	-0.432457	0	1	1
Z83843.1	0.049525	-0.434209	0.333	1	1
SNN	0.0470261	-0.434909	0.667	1	1
BEX4	0.0308268	-0.436289	1	0.667	1
RRP1	0.0424899	-0.4397	1	1	1
PSMA3	0.0383041	-0.443315	1	1	1
UFC1	0.0385196	-0.445495	1	1	1
CHCHD5	0.042913	-0.446655	1	1	1
BAG1	0.0308973	-0.446797	1	1	1
METRN	0.0116166	-0.447293	1	1	1
TMEM147	0.0260055	-0.448566	1	1	1
GTPBP8	0.0224688	-0.450235	1	1	1
MRPL50	0.0489176	-0.453216	1	1	1
C3orf14	0.0378412	-0.454601	0.667	1	1
KMT2E-AS1	0.0454301	-0.455456	1	1	1
AC009107.2	0.015964	-0.455616	1	1	1
MGST3	0.0346065	-0.457741	1	1	1
ENY2	0.0407729	-0.457996	1	1	1
RAB34	0.0308655	-0.459366	0.667	1	1
TSNAX	0.0383476	-0.459817	1	1	1
PIGQ	0.0142411	-0.461552	0.667	1	1
RPS13	0.0411435	-0.466936	1	1	1
CCT5	0.0355508	-0.467466	1	1	1
PEBP1	0.0474031	-0.468517	1	1	1
TMED1	0.0310091	-0.469016	1	1	1
INSIG2	0.0478083	-0.474246	1	1	1
RAB24	0.0102738	-0.476506	0.667	1	1
ATG2A	0.0321929	-0.476565	1	1	1
RPL35A	0.0405891	-0.477252	1	1	1
PDRG1	0.018888	-0.4776	1	1	1
PSMD7	0.0490107	-0.478342	1	1	1
AC064836.4	0.0107585	-0.479536	1	1	1
CPNE1	0.040624	-0.479663	1	1	1
SNX3	0.0381508	-0.480426	1	1	1
POP5	0.0394661	-0.482447	1	1	1
GIPC1	0.0402101	-0.483556	1	1	1
LINC01089	0.0353949	-0.486169	0.667	1	1
SLC2A4RG	0.0489742	-0.486674	1	1	1
LRRC61	0.011881	-0.489025	0.667	0.667	1
ELOVL1	0.0337584	-0.490489	1	1	1
EMC9	0.0264339	-0.490706	1	1	1
GPN1	0.0321059	-0.49095	1	1	1
RPP21	0.0390496	-0.491452	1	1	1
DUOX2	0.0234075	-0.491749	0.333	0.667	1
SNHG7	0.0292963	-0.491774	1	1	1
RABGGTA	0.0414103	-0.492042	1	1	1
PSMD12	0.0457765	-0.492764	1	1	1
MAGEH1	0.0272522	-0.493712	1	1	1
C12orf45	0.0414849	-0.494492	1	1	1
DNAJC21	0.0475658	-0.494757	1	1	1
AL121839.2	0.0405735	-0.49512	0.667	1	1
DBNDD2	0.0179691	-0.496423	1	1	1
SNRPF	0.0278724	-0.497447	1	1	1
RPSA	0.0328066	-0.49813	1	1	1
UROS	0.0428955	-0.498309	1	1	1
ISOC2	0.0411399	-0.498551	1	1	1
LRPAP1	0.019723	-0.498555	1	1	1
EML2-AS1	0.0278866	-0.499435	0.667	1	1
ZCCHC9	0.0313845	-0.499558	1	1	1
KIAA0930	0.0332583	-0.506651	0.667	1	1
TIMM17A	0.0382072	-0.507182	1	1	1
TCEAL9	0.0264306	-0.507564	0.667	1	1
AL133243.3	0.00811026	-0.508339	0.667	1	1
NDUFB10	0.0359128	-0.511362	1	1	1
SYNGR2	0.0303512	-0.511388	1	1	1
PRMT1	0.0477816	-0.511635	1	1	1
PITPNM1	0.0296596	-0.51366	1	1	1
PDCD5	0.0383928	-0.514835	1	1	1
PMF1	0.0422328	-0.515151	1	1	1
SNHG29	0.0329676	-0.515998	1	1	1
PSMA6	0.0415476	-0.516757	1	1	1
TESC	0.0413353	-0.516809	0.667	1	1
TMEM160	0.0147168	-0.51686	1	1	1
REEP5	0.0498374	-0.51699	1	1	1
TPGS1	0.0230857	-0.518408	1	1	1
TXNDC17	0.0465309	-0.518906	1	1	1
OARD1	0.0471736	-0.519029	1	1	1
COMMD4	0.0370473	-0.52079	1	1	1
GATD3A	0.00438772	-0.522072	0.333	0.667	1
CALCOCO2	0.0456066	-0.522879	1	1	1
WRAP53	0.0248145	-0.523686	1	1	1
NUCB2	0.0191774	-0.523893	1	1	1
PKP3	0.021237	-0.524115	0.667	1	1
MRPS15	0.01211	-0.52433	1	1	1
TRIM47	0.0338917	-0.524687	0.667	1	1
MTCH1	0.0137187	-0.524752	1	1	1
MRPS6	0.0420887	-0.525538	1	1	1
CENPW	0.0151613	-0.525623	0.667	1	1
JPT1	0.0401966	-0.526656	1	1	1
TLE5	0.026042	-0.52752	1	1	1
RPL24	0.043456	-0.531677	1	1	1
CSNK2A2	0.00992229	-0.532089	1	1	1
FUNDC2	0.0477091	-0.532115	1	1	1
VDAC3	0.0248795	-0.533462	1	1	1
DDRGK1	0.0421651	-0.536125	1	1	1
TMEM167B	0.0490906	-0.536234	1	1	1
ANKRD13D	0.0220126	-0.536932	1	1	1
ARHGAP9	0.0269217	-0.537167	1	1	1
RPS7	0.0350644	-0.537835	1	1	1
KRT18	0.0107474	-0.537837	1	1	1
CYHR1	0.0264328	-0.538372	0.667	1	1
BISPR	0.0141211	-0.538419	0.667	1	1
PRXL2A	0.0393198	-0.54119	0.333	1	1
VDAC1	0.0364405	-0.542788	1	1	1
MRPS12	0.0196202	-0.542959	1	1	1
RPL9	0.0367794	-0.543229	1	1	1
RANBP1	0.0355215	-0.54327	1	1	1
DENND10	0.0202339	-0.54348	1	1	1
ACP1	0.0190368	-0.543688	1	1	1
ABHD14A	0.0386056	-0.544191	1	1	1
NDUFA5	0.032738	-0.544329	1	1	1
LSM8	0.0192415	-0.544692	1	1	1
CHPF	0.0254814	-0.5448	1	1	1
CRELD2	0.0368587	-0.545469	1	1	1
SIRT7	0.035941	-0.545599	1	1	1
RPLP1	0.020186	-0.546077	1	1	1
LRRN3	0.0184999	-0.546954	1	1	1
AC005921.2	0.00435594	-0.548139	0.667	1	1
GMFG	0.0280856	-0.548228	1	1	1
DUSP3	0.038102	-0.548357	1	1	1
PSTPIP1	0.0281384	-0.548392	1	1	1
RAB5IF	0.0233871	-0.5488	1	1	1
SNHG12	0.0272857	-0.550592	1	1	1
NDUFS2	0.0191585	-0.550665	1	1	1
UQCRQ	0.0188447	-0.551424	1	1	1
AL031280.1	0.000772408	-0.551503	0.333	1	1
PUF60	0.0217524	-0.551594	1	1	1
MRFAP1	0.0353512	-0.552423	1	1	1
GALK1	0.0330411	-0.553269	1	1	1
CWC15	0.020271	-0.553528	1	1	1
VAMP2	0.0365343	-0.55428	1	1	1
ETV7	0.000332652	-0.555564	0	1	1
CSRP1	0.0188874	-0.556015	1	1	1
LSM7	0.0278699	-0.556649	1	1	1
BCAP29	0.0365742	-0.556888	1	1	1
GSDMD	0.0154446	-0.557042	1	1	1
AC103591.3	0.00413156	-0.558299	0.667	0.667	1
TMEM126A	0.00848248	-0.558302	1	1	1
RTRAF	0.0324933	-0.558455	1	1	1
RPL10A	0.0275764	-0.559186	1	1	1
TAF10	0.0226482	-0.560767	1	1	1
UTP14A	0.0467684	-0.56184	1	1	1
BAP1	0.0185596	-0.562697	1	1	1
SIKE1	0.0280807	-0.562882	1	1	1
CD79B	0.0397242	-0.563382	1	1	1
CCNB1IP1	0.0451239	-0.564504	1	1	1
RBIS	0.0248511	-0.565268	1	1	1
PHLDA2	0.0124659	-0.5655	1	1	1
OST4	0.0335415	-0.566225	1	1	1
SH2D2A	0.0273855	-0.566643	1	1	1
KLF16	0.0354892	-0.567291	1	1	1
ACTR6	0.0471736	-0.567387	1	1	1
ATP7A	0.0151314	-0.567431	0.667	1	1
ADAP1	0.00292527	-0.56772	0.333	1	1
ARFGAP2	0.0142094	-0.568179	1	1	1
INAFM1	0.0306211	-0.56829	1	1	1
UQCRH	0.0458103	-0.569167	1	1	1
SNRNP200	0.0206796	-0.569615	1	1	1
AL133453.1	0.00239993	-0.569633	0.667	1	1
AMT	0.00513878	-0.570013	0.333	1	1
NOL7	0.0136723	-0.570265	1	1	1
NUPR1	0.0302338	-0.570708	1	1	1
C1orf122	0.0280846	-0.570973	1	1	1
TESK1	0.00365331	-0.572221	1	1	1
NDUFB4	0.0229688	-0.57258	1	1	1
CALR	0.0291087	-0.572835	1	1	1
RARRES1	0.000267929	-0.573495	0.333	0.667	1
TOPORS	0.0294022	-0.575516	1	1	1
PPP1R7	0.0302953	-0.575732	1	1	1
TMEM120B	0.00592837	-0.579082	1	1	1
WDR13	0.00761292	-0.579399	0.667	1	1
ISCU	0.0112634	-0.579483	1	1	1
RPL22L1	0.0187912	-0.580157	1	1	1
NCS1	0.0261756	-0.58079	1	1	1
RPS6KB2	0.0166941	-0.580877	1	1	1
LIMA1	0.0335418	-0.581959	1	1	1
DDOST	0.0322912	-0.582325	1	1	1
SEPTIN7	0.0221692	-0.583345	1	1	1
ROMO1	0.0146328	-0.583693	1	1	1
METTL5	0.0183078	-0.583743	1	1	1
UNC45A	0.0276583	-0.583745	1	1	1
[truncated: 725 more rows]
